# Supplementary material for: Progesterone receptor integrates the effects of mutated MED12 and altered DNA methylation to stimulate RANKL expression and stem cell proliferation in uterine leiomyoma
Source: Oncogene. 2018 Dec 11;38(15):2722–35. doi: 10.1038/s41388-018-0612-6 (PMC6461478; doi:10.1038/s41388-018-0612-6)
Supplement: Supplementary file 6 — Supplementary Table 1_PR_ChIP-Seq_LM_peaks_bedfile [file 41388_2018_612_MOESM6_ESM.xls]

## Sheet: Supplementary Table 2_LM_raw_pe
chr	start	end
chr1	877104	877264
chr1	954830	954990
chr1	1001397	1001557
chr1	1051500	1051660
chr1	1209269	1209429
chr1	1243828	1243988
chr1	1253716	1253876
chr1	1310588	1310748
chr1	1334741	1334901
chr1	1369759	1369919
chr1	1407004	1407164
chr1	1447362	1447522
chr1	1510153	1510313
chr1	1590457	1590617
chr1	1655844	1656004
chr1	1672635	1672795
chr1	2121030	2121190
chr1	2159243	2159403
chr1	2246225	2246385
chr1	2323050	2323210
chr1	2343973	2344133
chr1	2457764	2457924
chr1	2517833	2517993
chr1	3087162	3087322
chr1	3112279	3112439
chr1	3133828	3133988
chr1	3135910	3136070
chr1	3175057	3175217
chr1	3229803	3229963
chr1	3230292	3230452
chr1	3269091	3269251
chr1	3309511	3309671
chr1	3318836	3318996
chr1	3817285	3817445
chr1	6259631	6259791
chr1	6328268	6328428
chr1	6336620	6336780
chr1	6389408	6389568
chr1	6453511	6453671
chr1	6673546	6673706
chr1	6682817	6682977
chr1	6761862	6762022
chr1	6803933	6804093
chr1	6845067	6845227
chr1	7031153	7031313
chr1	7170475	7170635
chr1	7177726	7177886
chr1	7310669	7310829
chr1	7351459	7351619
chr1	7359439	7359599
chr1	7439566	7439726
chr1	7569374	7569534
chr1	7581988	7582148
chr1	7594260	7594420
chr1	7600977	7601137
chr1	7844040	7844200
chr1	8014305	8014465
chr1	8021542	8021702
chr1	8086290	8086450
chr1	8143194	8143354
chr1	8157658	8157818
chr1	8181481	8181641
chr1	8193762	8193922
chr1	8229859	8230019
chr1	8262665	8262825
chr1	8354229	8354389
chr1	8378114	8378274
chr1	8403628	8403788
chr1	8433709	8433869
chr1	8468646	8468806
chr1	8498996	8499156
chr1	8596685	8596845
chr1	8600685	8600845
chr1	8720571	8720731
chr1	8751599	8751759
chr1	8763377	8763537
chr1	8773093	8773253
chr1	8823133	8823293
chr1	8824055	8824215
chr1	8938853	8939013
chr1	9127364	9127524
chr1	9128970	9129130
chr1	9135132	9135292
chr1	9147007	9147167
chr1	9327228	9327388
chr1	9363283	9363443
chr1	9380923	9381083
chr1	9431501	9431661
chr1	9435064	9435224
chr1	9435995	9436155
chr1	9437069	9437229
chr1	9445030	9445190
chr1	9489322	9489482
chr1	9527078	9527238
chr1	9599344	9599504
chr1	9858387	9858547
chr1	9912478	9912638
chr1	9970575	9970735
chr1	10127102	10127262
chr1	10168527	10168687
chr1	10269869	10270029
chr1	10270336	10270496
chr1	10313913	10314073
chr1	10346404	10346564
chr1	10458840	10459000
chr1	10564174	10564334
chr1	10578926	10579086
chr1	10639800	10639960
chr1	10652507	10652667
chr1	10682642	10682802
chr1	10715058	10715218
chr1	10733478	10733638
chr1	10737144	10737304
chr1	10851755	10851915
chr1	10885058	10885218
chr1	11002370	11002530
chr1	11866093	11866253
chr1	11972927	11973087
chr1	11989914	11990074
chr1	11994704	11994864
chr1	12040241	12040401
chr1	12079363	12079523
chr1	12400070	12400230
chr1	12538197	12538357
chr1	13910000	13910160
chr1	13946475	13946635
chr1	13992270	13992430
chr1	14075698	14075858
chr1	14998218	14998378
chr1	15009553	15009713
chr1	15016660	15016820
chr1	15023979	15024139
chr1	15682728	15682888
chr1	15736204	15736364
chr1	15853106	15853266
chr1	15893436	15893596
chr1	15930130	15930290
chr1	15943819	15943979
chr1	16041017	16041177
chr1	16160923	16161083
chr1	16162387	16162547
chr1	16174046	16174206
chr1	16212861	16213021
chr1	16276199	16276359
chr1	16277437	16277597
chr1	16342592	16342752
chr1	16508446	16508606
chr1	16522079	16522239
chr1	16533203	16533363
chr1	16544016	16544176
chr1	16693481	16693641
chr1	16971202	16971362
chr1	17240612	17240772
chr1	17305315	17305475
chr1	17306485	17306645
chr1	17311367	17311527
chr1	17380570	17380730
chr1	17858208	17858368
chr1	18615485	18615645
chr1	19229341	19229501
chr1	19271887	19272047
chr1	19288795	19288955
chr1	19536723	19536883
chr1	19681002	19681162
chr1	19686953	19687113
chr1	19702460	19702620
chr1	19710691	19710851
chr1	19732620	19732780
chr1	19741101	19741261
chr1	19764584	19764744
chr1	19811936	19812096
chr1	19835503	19835663
chr1	19841138	19841298
chr1	19859173	19859333
chr1	19889938	19890098
chr1	19970653	19970813
chr1	19977322	19977482
chr1	20062405	20062565
chr1	20081113	20081273
chr1	20204858	20205018
chr1	20208745	20208905
chr1	20505245	20505405
chr1	20519059	20519219
chr1	21023070	21023230
chr1	21113234	21113394
chr1	21348826	21348986
chr1	21351440	21351600
chr1	21635430	21635590
chr1	22109602	22109762
chr1	22110065	22110225
chr1	22228103	22228263
chr1	22247044	22247204
chr1	22263977	22264137
chr1	22269635	22269795
chr1	22270980	22271140
chr1	22441295	22441455
chr1	22645107	22645267
chr1	23012322	23012482
chr1	23295848	23296008
chr1	23345833	23345993
chr1	23703683	23703843
chr1	23720792	23720952
chr1	24018150	24018310
chr1	24069781	24069941
chr1	24127239	24127399
chr1	24151847	24152007
chr1	24286139	24286299
chr1	24345411	24345571
chr1	24372949	24373109
chr1	24620851	24621011
chr1	24621255	24621415
chr1	24621690	24621850
chr1	24644822	24644982
chr1	24689559	24689719
chr1	24691157	24691317
chr1	24969446	24969606
chr1	25071413	25071573
chr1	25096889	25097049
chr1	25120442	25120602
chr1	25756940	25757100
chr1	25943114	25943274
chr1	26020892	26021052
chr1	26026690	26026850
chr1	26054443	26054603
chr1	26231993	26232153
chr1	26324574	26324734
chr1	26363013	26363173
chr1	26376391	26376551
chr1	26394191	26394351
chr1	26399472	26399632
chr1	26560500	26560660
chr1	26946911	26947071
chr1	27021967	27022127
chr1	27325998	27326158
chr1	27337640	27337800
chr1	27339377	27339537
chr1	27438700	27438860
chr1	27447429	27447589
chr1	27648586	27648746
chr1	27693495	27693655
chr1	27704256	27704416
chr1	27744979	27745139
chr1	27757425	27757585
chr1	27854555	27854715
chr1	27855720	27855880
chr1	27883848	27884008
chr1	27891553	27891713
chr1	27902423	27902583
chr1	27925802	27925962
chr1	27998746	27998906
chr1	28157178	28157338
chr1	28184729	28184889
chr1	28201768	28201928
chr1	28241073	28241233
chr1	28306904	28307064
chr1	28415181	28415341
chr1	28562469	28562629
chr1	28655442	28655602
chr1	28879383	28879543
chr1	28908346	28908506
chr1	28974723	28974883
chr1	29211665	29211825
chr1	29240927	29241087
chr1	29331411	29331571
chr1	29409912	29410072
chr1	29448773	29448933
chr1	29451123	29451283
chr1	29497651	29497811
chr1	29556342	29556502
chr1	29557492	29557652
chr1	30106913	30107073
chr1	30670586	30670746
chr1	31123704	31123864
chr1	31143129	31143289
chr1	31148865	31149025
chr1	31261567	31261727
chr1	31278319	31278479
chr1	31302898	31303058
chr1	31318391	31318551
chr1	31361394	31361554
chr1	31368990	31369150
chr1	31538584	31538744
chr1	31769630	31769790
chr1	31835309	31835469
chr1	32039557	32039717
chr1	32042010	32042170
chr1	32046064	32046224
chr1	32167070	32167230
chr1	32169696	32169856
chr1	32178297	32178457
chr1	32180187	32180347
chr1	32226618	32226778
chr1	32404000	32404160
chr1	32538552	32538712
chr1	32645465	32645625
chr1	32712567	32712727
chr1	32967666	32967826
chr1	33168377	33168537
chr1	33219446	33219606
chr1	33280464	33280624
chr1	33282985	33283145
chr1	33366900	33367060
chr1	33419166	33419326
chr1	33430456	33430616
chr1	33502541	33502701
chr1	33546566	33546726
chr1	33593002	33593162
chr1	33647648	33647808
chr1	33899383	33899543
chr1	33924146	33924306
chr1	33926729	33926889
chr1	34995785	34995945
chr1	35658771	35658931
chr1	36107164	36107324
chr1	36234910	36235070
chr1	36348627	36348787
chr1	36615246	36615406
chr1	36616433	36616593
chr1	36621518	36621678
chr1	36653812	36653972
chr1	36689725	36689885
chr1	36839546	36839706
chr1	36851777	36851937
chr1	36863449	36863609
chr1	36916072	36916232
chr1	36929957	36930117
chr1	38087091	38087251
chr1	38132816	38132976
chr1	38142234	38142394
chr1	38156171	38156331
chr1	38455706	38455866
chr1	38461759	38461919
chr1	38471109	38471269
chr1	38478088	38478248
chr1	38495925	38496085
chr1	38512403	38512563
chr1	38604303	38604463
chr1	39193957	39194117
chr1	39325504	39325664
chr1	39338995	39339155
chr1	39568497	39568657
chr1	39644750	39644910
chr1	39651291	39651451
chr1	39657914	39658074
chr1	39661106	39661266
chr1	39670273	39670433
chr1	39720510	39720670
chr1	39748325	39748485
chr1	39781052	39781212
chr1	39788102	39788262
chr1	39793939	39794099
chr1	39835483	39835643
chr1	39874596	39874756
chr1	39964072	39964232
chr1	40098805	40098965
chr1	40400346	40400506
chr1	40515510	40515670
chr1	40550590	40550750
chr1	40626898	40627058
chr1	40733768	40733928
chr1	40839078	40839238
chr1	40915724	40915884
chr1	41157255	41157415
chr1	41267997	41268157
chr1	41410673	41410833
chr1	41448511	41448671
chr1	41575025	41575185
chr1	41618817	41618977
chr1	41826627	41826787
chr1	41853531	41853691
chr1	41931528	41931688
chr1	41940142	41940302
chr1	41944724	41944884
chr1	41954429	41954589
chr1	41962001	41962161
chr1	42249021	42249181
chr1	42501121	42501281
chr1	42800895	42801055
chr1	42886793	42886953
chr1	43147840	43148000
chr1	43232820	43232980
chr1	43282621	43282781
chr1	43389862	43390022
chr1	43424575	43424735
chr1	43456442	43456602
chr1	43457941	43458101
chr1	43815792	43815952
chr1	43824384	43824544
chr1	43833562	43833722
chr1	43855562	43855722
chr1	44007854	44008014
chr1	44018640	44018800
chr1	44024183	44024343
chr1	44031416	44031576
chr1	44157997	44158157
chr1	44324152	44324312
chr1	44334349	44334509
chr1	44435471	44435631
chr1	44440527	44440687
chr1	44495761	44495921
chr1	44525463	44525623
chr1	44678980	44679140
chr1	44703819	44703979
chr1	44705229	44705389
chr1	44705746	44705906
chr1	44951480	44951640
chr1	45006075	45006235
chr1	45084979	45085139
chr1	45090693	45090853
chr1	45139691	45139851
chr1	45154438	45154598
chr1	45196664	45196824
chr1	45241091	45241251
chr1	45265471	45265631
chr1	45273057	45273217
chr1	45273834	45273994
chr1	45285714	45285874
chr1	45452241	45452401
chr1	45477697	45477857
chr1	45731891	45732051
chr1	45956772	45956932
chr1	45987606	45987766
chr1	46016513	46016673
chr1	46152793	46152953
chr1	46216311	46216471
chr1	46268538	46268698
chr1	46269150	46269310
chr1	46598631	46598791
chr1	46713272	46713432
chr1	47119155	47119315
chr1	47134030	47134190
chr1	47779897	47780057
chr1	47987387	47987547
chr1	48400118	48400278
chr1	48463309	48463469
chr1	48543666	48543826
chr1	48546480	48546640
chr1	49043010	49043170
chr1	49409148	49409308
chr1	51425884	51426044
chr1	51434209	51434369
chr1	51469707	51469867
chr1	51654694	51654854
chr1	51701829	51701989
chr1	51972430	51972590
chr1	51984990	51985150
chr1	52108476	52108636
chr1	52202423	52202583
chr1	52206594	52206754
chr1	52831856	52832016
chr1	52870080	52870240
chr1	53164025	53164185
chr1	53192011	53192171
chr1	53576163	53576323
chr1	53587395	53587555
chr1	53596762	53596922
chr1	53648919	53649079
chr1	53907346	53907506
chr1	53943560	53943720
chr1	53975068	53975228
chr1	54007964	54008124
chr1	54056580	54056740
chr1	54096625	54096785
chr1	54304204	54304364
chr1	54362400	54362560
chr1	54364897	54365057
chr1	54518857	54519017
chr1	54705445	54705605
chr1	54793682	54793842
chr1	54815999	54816159
chr1	54850978	54851138
chr1	54930533	54930693
chr1	54942274	54942434
chr1	54951150	54951310
chr1	54954000	54954160
chr1	54955110	54955270
chr1	54965171	54965331
chr1	54968774	54968934
chr1	55007851	55008011
chr1	55047472	55047632
chr1	55230295	55230455
chr1	55258478	55258638
chr1	55929651	55929811
chr1	55978231	55978391
chr1	55994820	55994980
chr1	56000215	56000375
chr1	56046604	56046764
chr1	56079868	56080028
chr1	56160196	56160356
chr1	56166017	56166177
chr1	56247571	56247731
chr1	56342494	56342654
chr1	56397173	56397333
chr1	56431651	56431811
chr1	56681962	56682122
chr1	56770746	56770906
chr1	56842370	56842530
chr1	56854748	56854908
chr1	56856120	56856280
chr1	56912538	56912698
chr1	59011919	59012079
chr1	59233078	59233238
chr1	59249882	59250042
chr1	59280984	59281144
chr1	59282040	59282200
chr1	59369411	59369571
chr1	59388051	59388211
chr1	59521795	59521955
chr1	59616767	59616927
chr1	59646400	59646560
chr1	59708244	59708404
chr1	59762420	59762580
chr1	59832822	59832982
chr1	59858887	59859047
chr1	59912375	59912535
chr1	59982651	59982811
chr1	60018750	60018910
chr1	60031314	60031474
chr1	60139874	60140034
chr1	60164886	60165046
chr1	60171716	60171876
chr1	60216449	60216609
chr1	60460416	60460576
chr1	61181773	61181933
chr1	61192065	61192225
chr1	61515953	61516113
chr1	61545614	61545774
chr1	61647859	61648019
chr1	61656517	61656677
chr1	61658419	61658579
chr1	61855296	61855456
chr1	61856072	61856232
chr1	61865021	61865181
chr1	62104188	62104348
chr1	62317976	62318136
chr1	62902080	62902240
chr1	63249462	63249622
chr1	63988915	63989075
chr1	64197380	64197540
chr1	64279792	64279952
chr1	64333191	64333351
chr1	64334215	64334375
chr1	64364599	64364759
chr1	64378352	64378512
chr1	64456307	64456467
chr1	64508470	64508630
chr1	64601443	64601603
chr1	64980346	64980506
chr1	65119241	65119401
chr1	65186968	65187128
chr1	65210528	65210688
chr1	66737051	66737211
chr1	67390931	67391091
chr1	67395773	67395933
chr1	67485579	67485739
chr1	67561209	67561369
chr1	67896014	67896174
chr1	68054060	68054220
chr1	68084871	68085031
chr1	68201702	68201862
chr1	68215613	68215773
chr1	68289516	68289676
chr1	68422763	68422923
chr1	68850141	68850301
chr1	68915737	68915897
chr1	68962815	68962975
chr1	69183288	69183448
chr1	69191095	69191255
chr1	69271885	69272045
chr1	69380257	69380417
chr1	69420616	69420776
chr1	69477026	69477186
chr1	69593906	69594066
chr1	70537412	70537572
chr1	71018605	71018765
chr1	71053794	71053954
chr1	71253053	71253213
chr1	71285002	71285162
chr1	74422378	74422538
chr1	74663768	74663928
chr1	74809136	74809296
chr1	74888409	74888569
chr1	74904654	74904814
chr1	74937538	74937698
chr1	75178621	75178781
chr1	75198736	75198896
chr1	75958207	75958367
chr1	76190200	76190360
chr1	76540235	76540395
chr1	77051955	77052115
chr1	78148409	78148569
chr1	78225491	78225651
chr1	78298217	78298377
chr1	78298661	78298821
chr1	78636731	78636891
chr1	78853642	78853802
chr1	78890651	78890811
chr1	78891137	78891297
chr1	79244743	79244903
chr1	79857906	79858066
chr1	81110277	81110437
chr1	81358959	81359119
chr1	81807075	81807235
chr1	82144658	82144818
chr1	83481407	83481567
chr1	83960996	83961156
chr1	84227347	84227507
chr1	84543615	84543775
chr1	84819510	84819670
chr1	84944915	84945075
chr1	84971889	84972049
chr1	85068977	85069137
chr1	85069636	85069796
chr1	85070268	85070428
chr1	85085101	85085261
chr1	85156155	85156315
chr1	85163965	85164125
chr1	85188797	85188957
chr1	85203391	85203551
chr1	85309904	85310064
chr1	85410797	85410957
chr1	85725331	85725491
chr1	85744599	85744759
chr1	85763644	85763804
chr1	86000362	86000522
chr1	86034914	86035074
chr1	86406488	86406648
chr1	87221624	87221784
chr1	87230846	87231006
chr1	87240795	87240955
chr1	87306930	87307090
chr1	88001489	88001649
chr1	88184072	88184232
chr1	88247317	88247477
chr1	88368618	88368778
chr1	88791904	88792064
chr1	88804807	88804967
chr1	88819610	88819770
chr1	88975105	88975265
chr1	89045178	89045338
chr1	89149785	89149945
chr1	89197341	89197501
chr1	89357207	89357367
chr1	89458617	89458777
chr1	89950857	89951017
chr1	90029736	90029896
chr1	90054264	90054424
chr1	90068417	90068577
chr1	90069389	90069549
chr1	90163821	90163981
chr1	90164457	90164617
chr1	90278652	90278812
chr1	90286437	90286597
chr1	90369913	90370073
chr1	90370607	90370767
chr1	90437180	90437340
chr1	90533438	90533598
chr1	91487623	91487783
chr1	91564421	91564581
chr1	91565893	91566053
chr1	92045455	92045615
chr1	92048535	92048695
chr1	92074505	92074665
chr1	92088230	92088390
chr1	92116410	92116570
chr1	92177513	92177673
chr1	92191489	92191649
chr1	92246922	92247082
chr1	92257845	92258005
chr1	92282958	92283118
chr1	92316941	92317101
chr1	92351659	92351819
chr1	92363209	92363369
chr1	93250684	93250844
chr1	93297588	93297748
chr1	93544651	93544811
chr1	93645976	93646136
chr1	93811229	93811389
chr1	93818838	93818998
chr1	94033066	94033226
chr1	94071487	94071647
chr1	94174640	94174800
chr1	94277363	94277523
chr1	94344678	94344838
chr1	94566668	94566828
chr1	94567216	94567376
chr1	94883818	94883978
chr1	95007381	95007541
chr1	95010721	95010881
chr1	95329510	95329670
chr1	95336740	95336900
chr1	95339451	95339611
chr1	95392773	95392933
chr1	95455805	95455965
chr1	95467966	95468126
chr1	95486793	95486953
chr1	95538433	95538593
chr1	95549881	95550041
chr1	95699570	95699730
chr1	96164732	96164892
chr1	96450504	96450664
chr1	96489946	96490106
chr1	96514208	96514368
chr1	96941148	96941308
chr1	97004058	97004218
chr1	97004607	97004767
chr1	97048135	97048295
chr1	97054460	97054620
chr1	97085821	97085981
chr1	97187177	97187337
chr1	97331466	97331626
chr1	97383516	97383676
chr1	97383911	97384071
chr1	97461173	97461333
chr1	97586489	97586649
chr1	97594038	97594198
chr1	97624671	97624831
chr1	98088860	98089020
chr1	98263468	98263628
chr1	98386570	98386730
chr1	98513899	98514059
chr1	98606416	98606576
chr1	99140487	99140647
chr1	99141365	99141525
chr1	99922957	99923117
chr1	100160687	100160847
chr1	100203043	100203203
chr1	100274263	100274423
chr1	100309450	100309610
chr1	100317028	100317188
chr1	100503573	100503733
chr1	100598497	100598657
chr1	100668398	100668558
chr1	100731636	100731796
chr1	100817184	100817344
chr1	100817789	100817949
chr1	100909955	100910115
chr1	100925082	100925242
chr1	101109444	101109604
chr1	101719667	101719827
chr1	101872074	101872234
chr1	101910584	101910744
chr1	102029069	102029229
chr1	102166612	102166772
chr1	104068332	104068492
chr1	104781507	104781667
chr1	105020774	105020934
chr1	105806253	105806413
chr1	105852485	105852645
chr1	106327374	106327534
chr1	106327822	106327982
chr1	107905580	107905740
chr1	108115012	108115172
chr1	108115651	108115811
chr1	108190897	108191057
chr1	108225087	108225247
chr1	109234799	109234959
chr1	109347301	109347461
chr1	109386052	109386212
chr1	109419560	109419720
chr1	109431704	109431864
chr1	109584667	109584827
chr1	109618572	109618732
chr1	109633225	109633385
chr1	109639028	109639188
chr1	109642674	109642834
chr1	109825896	109826056
chr1	109913310	109913470
chr1	109957681	109957841
chr1	109969082	109969242
chr1	110121345	110121505
chr1	110175364	110175524
chr1	110210458	110210618
chr1	110229128	110229288
chr1	110230265	110230425
chr1	110253564	110253724
chr1	110282846	110283006
chr1	110309682	110309842
chr1	110381501	110381661
chr1	110467072	110467232
chr1	110470667	110470827
chr1	110527304	110527464
chr1	110546550	110546710
chr1	110576943	110577103
chr1	110881735	110881895
chr1	112050896	112051056
chr1	112053835	112053995
chr1	112078610	112078770
chr1	112083852	112084012
chr1	112107768	112107928
chr1	112127922	112128082
chr1	112149415	112149575
chr1	112157113	112157273
chr1	112208238	112208398
chr1	112281113	112281273
chr1	112282087	112282247
chr1	112291523	112291683
chr1	112490893	112491053
chr1	112510602	112510762
chr1	112938654	112938814
chr1	113086724	113086884
chr1	113162322	113162482
chr1	113217663	113217823
chr1	113242960	113243120
chr1	113243422	113243582
chr1	113249829	113249989
chr1	113498856	113499016
chr1	113538734	113538894
chr1	113540513	113540673
chr1	113615661	113615821
chr1	113733643	113733803
chr1	113740503	113740663
chr1	113824268	113824428
chr1	113825163	113825323
chr1	114447589	114447749
chr1	114522056	114522216
chr1	114866980	114867140
chr1	114912695	114912855
chr1	114968872	114969032
chr1	115053778	115053938
chr1	115124300	115124460
chr1	115259318	115259478
chr1	115300110	115300270
chr1	115539127	115539287
chr1	115581013	115581173
chr1	115627702	115627862
chr1	115632731	115632891
chr1	115642026	115642186
chr1	115732889	115733049
chr1	115745940	115746100
chr1	115786152	115786312
chr1	115789292	115789452
chr1	115908496	115908656
chr1	116314473	116314633
chr1	116920480	116920640
chr1	116961207	116961367
chr1	117368127	117368287
chr1	117375885	117376045
chr1	117376362	117376522
chr1	117414502	117414662
chr1	117421173	117421333
chr1	117602724	117602884
chr1	117615901	117616061
chr1	117635908	117636068
chr1	117774686	117774846
chr1	117909972	117910132
chr1	118323607	118323767
chr1	118345883	118346043
chr1	118357724	118357884
chr1	118389575	118389735
chr1	119870206	119870366
chr1	120174166	120174326
chr1	120416439	120416599
chr1	120518339	120518499
chr1	120524663	120524823
chr1	120838550	120838710
chr1	142588772	142588932
chr1	143449575	143449735
chr1	144983626	144983786
chr1	145208917	145209077
chr1	145246467	145246627
chr1	145395491	145395651
chr1	145427587	145427747
chr1	145438247	145438407
chr1	145454595	145454755
chr1	145455418	145455578
chr1	145474284	145474444
chr1	145476886	145477046
chr1	145542776	145542936
chr1	145575859	145576019
chr1	146644113	146644273
chr1	146714174	146714334
chr1	146745301	146745461
chr1	146987442	146987602
chr1	147010249	147010409
chr1	147071640	147071800
chr1	147249853	147250013
chr1	147808704	147808864
chr1	148247967	148248127
chr1	148928186	148928346
chr1	149294690	149294850
chr1	149684110	149684270
chr1	149859522	149859682
chr1	149911056	149911216
chr1	149982655	149982815
chr1	150122074	150122234
chr1	150135279	150135439
chr1	150208366	150208526
chr1	150254205	150254365
chr1	150254643	150254803
chr1	150336186	150336346
chr1	150533835	150533995
chr1	150534525	150534685
chr1	150540634	150540794
chr1	150849278	150849438
chr1	150898673	150898833
chr1	150954603	150954763
chr1	150980694	150980854
chr1	151032697	151032857
chr1	151043018	151043178
chr1	151043590	151043750
chr1	151104607	151104767
chr1	151106097	151106257
chr1	151119106	151119266
chr1	151138413	151138573
chr1	151162606	151162766
chr1	151174437	151174597
chr1	151253740	151253900
chr1	151284113	151284273
chr1	151299935	151300095
chr1	151309119	151309279
chr1	151693374	151693534
chr1	151943231	151943391
chr1	151945573	151945733
chr1	151966319	151966479
chr1	152618016	152618176
chr1	152734444	152734604
chr1	153092042	153092202
chr1	153101754	153101914
chr1	153461367	153461527
chr1	153463151	153463311
chr1	153479384	153479544
chr1	153506519	153506679
chr1	153606248	153606408
chr1	153643609	153643769
chr1	153669805	153669965
chr1	153725122	153725282
chr1	153756223	153756383
chr1	153895369	153895529
chr1	153936087	153936247
chr1	154134236	154134396
chr1	154155632	154155792
chr1	154163145	154163305
chr1	154164659	154164819
chr1	154193138	154193298
chr1	154392819	154392979
chr1	154405204	154405364
chr1	154406921	154407081
chr1	154531366	154531526
chr1	154700371	154700531
chr1	154842821	154842981
chr1	154909565	154909725
chr1	154943205	154943365
chr1	154947440	154947600
chr1	154955624	154955784
chr1	154973306	154973466
chr1	154989842	154990002
chr1	155057616	155057776
chr1	155108146	155108306
chr1	155145741	155145901
chr1	155164534	155164694
chr1	155178866	155179026
chr1	155197286	155197446
chr1	155214549	155214709
chr1	155232146	155232306
chr1	155243244	155243404
chr1	155247054	155247214
chr1	155278431	155278591
chr1	155294085	155294245
chr1	155532793	155532953
chr1	155658644	155658804
chr1	155715438	155715598
chr1	155829849	155830009
chr1	155830279	155830439
chr1	155904432	155904592
chr1	155937185	155937345
chr1	155948272	155948432
chr1	156022864	156023024
chr1	156023711	156023871
chr1	156073926	156074086
chr1	156076160	156076320
chr1	156083866	156084026
chr1	156096084	156096244
chr1	156098953	156099113
chr1	156251136	156251296
chr1	156252503	156252663
chr1	156308158	156308318
chr1	156433865	156434025
chr1	156445511	156445671
chr1	156459367	156459527
chr1	156470666	156470826
chr1	156472633	156472793
chr1	156478225	156478385
chr1	156480657	156480817
chr1	156586352	156586512
chr1	156608506	156608666
chr1	156629852	156630012
chr1	156638929	156639089
chr1	156647875	156648035
chr1	156681070	156681230
chr1	156695664	156695824
chr1	156721642	156721802
chr1	156736948	156737108
chr1	156859989	156860149
chr1	157108204	157108364
chr1	157954382	157954542
chr1	158094930	158095090
chr1	158119522	158119682
chr1	158788734	158788894
chr1	159131302	159131462
chr1	159750609	159750769
chr1	160230958	160231118
chr1	160232250	160232410
chr1	160370154	160370314
chr1	160813532	160813692
chr1	161136056	161136216
chr1	161493630	161493790
chr1	161500853	161501013
chr1	161582418	161582578
chr1	161719501	161719661
chr1	161735094	161735254
chr1	161735941	161736101
chr1	161892002	161892162
chr1	161957766	161957926
chr1	162101350	162101510
chr1	162183368	162183528
chr1	162248929	162249089
chr1	162294302	162294462
chr1	162299726	162299886
chr1	162518173	162518333
chr1	162531248	162531408
chr1	162645949	162646109
chr1	162666152	162666312
chr1	163055461	163055621
chr1	163126889	163127049
chr1	163133959	163134119
chr1	163291553	163291713
chr1	163406000	163406160
chr1	163508612	163508772
chr1	163643785	163643945
chr1	164265509	164265669
chr1	164494151	164494311
chr1	164528034	164528194
chr1	164557922	164558082
chr1	164616754	164616914
chr1	164676221	164676381
chr1	164723516	164723676
chr1	164727030	164727190
chr1	164740874	164741034
chr1	164763694	164763854
chr1	164793250	164793410
chr1	164898374	164898534
chr1	164919030	164919190
chr1	164919787	164919947
chr1	165188034	165188194
chr1	165287128	165287288
chr1	165567538	165567698
chr1	165576048	165576208
chr1	165599987	165600147
chr1	165600394	165600554
chr1	165738047	165738207
chr1	166114829	166114989
chr1	166136013	166136173
chr1	166457619	166457779
chr1	166761044	166761204
chr1	167437325	167437485
chr1	167614282	167614442
chr1	167627901	167628061
chr1	167655070	167655230
chr1	167684716	167684876
chr1	167758254	167758414
chr1	168061545	168061705
chr1	168068772	168068932
chr1	168090668	168090828
chr1	168103405	168103565
chr1	168148048	168148208
chr1	168215914	168216074
chr1	168304858	168305018
chr1	168312102	168312262
chr1	168343269	168343429
chr1	168362328	168362488
chr1	168423793	168423953
chr1	168467478	168467638
chr1	168554577	168554737
chr1	168578776	168578936
chr1	168582914	168583074
chr1	168608988	168609148
chr1	168679198	168679358
chr1	168752812	168752972
chr1	168794907	168795067
chr1	168796840	168797000
chr1	168862562	168862722
chr1	169075563	169075723
chr1	169125008	169125168
chr1	169130465	169130625
chr1	169177137	169177297
chr1	169455045	169455205
chr1	169863378	169863538
chr1	170043707	170043867
chr1	170632992	170633152
chr1	171043898	171044058
chr1	171454504	171454664
chr1	171615102	171615262
chr1	171623596	171623756
chr1	171632541	171632701
chr1	171938394	171938554
chr1	172095311	172095471
chr1	172113957	172114117
chr1	172327930	172328090
chr1	172362740	172362900
chr1	172385677	172385837
chr1	172502060	172502220
chr1	172795421	172795581
chr1	173371045	173371205
chr1	173446209	173446369
chr1	173469038	173469198
chr1	173476303	173476463
chr1	173500381	173500541
chr1	173837290	173837450
chr1	173991418	173991578
chr1	174128358	174128518
chr1	174867226	174867386
chr1	174992564	174992724
chr1	175158769	175158929
chr1	175384491	175384651
chr1	175440298	175440458
chr1	176083101	176083261
chr1	176176660	176176820
chr1	176333412	176333572
chr1	176595798	176595958
chr1	176606991	176607151
chr1	176607840	176608000
chr1	176608189	176608349
chr1	176625710	176625870
chr1	176665467	176665627
chr1	176770748	176770908
chr1	176827266	176827426
chr1	176836308	176836468
chr1	176896018	176896178
chr1	176982556	176982716
chr1	177243718	177243878
chr1	177309739	177309899
chr1	177311026	177311186
chr1	177418209	177418369
chr1	177554552	177554712
chr1	177677693	177677853
chr1	177913271	177913431
chr1	177913810	177913970
chr1	178594866	178595026
chr1	178694249	178694409
chr1	178695007	178695167
chr1	178901045	178901205
chr1	178902397	178902557
chr1	178994922	178995082
chr1	179146433	179146593
chr1	179262800	179262960
chr1	179555310	179555470
chr1	180082248	180082408
chr1	180580837	180580997
chr1	181033147	181033307
chr1	181057652	181057812
chr1	181065637	181065797
chr1	181074820	181074980
chr1	181083826	181083986
chr1	181112260	181112420
chr1	181112646	181112806
chr1	181122166	181122326
chr1	181220265	181220425
chr1	182113346	182113506
chr1	182360869	182361029
chr1	182931778	182931938
chr1	182992498	182992658
chr1	183134627	183134787
chr1	183167737	183167897
chr1	183203827	183203987
chr1	183210976	183211136
chr1	183251019	183251179
chr1	183256471	183256631
chr1	183260989	183261149
chr1	183441447	183441607
chr1	183604896	183605056
chr1	183681280	183681440
chr1	183703856	183704016
chr1	184160474	184160634
chr1	184356120	184356280
chr1	184412461	184412621
chr1	184452692	184452852
chr1	184453621	184453781
chr1	184724120	184724280
chr1	184851785	184851945
chr1	185199120	185199280
chr1	185716944	185717104
chr1	186344515	186344675
chr1	186807646	186807806
chr1	186856458	186856618
chr1	187446744	187446904
chr1	187617676	187617836
chr1	187965904	187966064
chr1	190162870	190163030
chr1	191679069	191679229
chr1	192458938	192459098
chr1	192500354	192500514
chr1	192651209	192651369
chr1	192691861	192692021
chr1	192761840	192762000
chr1	192777960	192778120
chr1	192804337	192804497
chr1	192876801	192876961
chr1	192883522	192883682
chr1	192942438	192942598
chr1	193028528	193028688
chr1	193074307	193074467
chr1	193372769	193372929
chr1	193900724	193900884
chr1	194250679	194250839
chr1	195270653	195270813
chr1	196271627	196271787
chr1	197170594	197170754
chr1	198128166	198128326
chr1	199152668	199152828
chr1	199184198	199184358
chr1	199325839	199325999
chr1	199560048	199560208
chr1	199561437	199561597
chr1	200475003	200475163
chr1	200594014	200594174
chr1	200638584	200638744
chr1	200639071	200639231
chr1	201095094	201095254
chr1	201153566	201153726
chr1	201161761	201161921
chr1	201237905	201238065
chr1	201420242	201420402
chr1	201430310	201430470
chr1	201438318	201438478
chr1	201465135	201465295
chr1	201476150	201476310
chr1	201504309	201504469
chr1	201508097	201508257
chr1	201683956	201684116
chr1	201690944	201691104
chr1	201873884	201874044
chr1	201882087	201882247
chr1	201885811	201885971
chr1	201886889	201887049
chr1	201915781	201915941
chr1	202501332	202501492
chr1	202547279	202547439
chr1	202588225	202588385
chr1	202830697	202830857
chr1	202896315	202896475
chr1	203007493	203007653
chr1	203016499	203016659
chr1	203017989	203018149
chr1	203021701	203021861
chr1	203031708	203031868
chr1	203058576	203058736
chr1	203247730	203247890
chr1	203259591	203259751
chr1	203274432	203274592
chr1	203275688	203275848
chr1	203296555	203296715
chr1	203315336	203315496
chr1	203331380	203331540
chr1	203349016	203349176
chr1	203349658	203349818
chr1	203377740	203377900
chr1	203378796	203378956
chr1	203388509	203388669
chr1	203398367	203398527
chr1	203411650	203411810
chr1	203434416	203434576
chr1	203456733	203456893
chr1	203476394	203476554
chr1	203477978	203478138
chr1	203483305	203483465
chr1	203503833	203503993
chr1	203513455	203513615
chr1	203525390	203525550
chr1	203527626	203527786
chr1	203569313	203569473
chr1	203585424	203585584
chr1	203636697	203636857
chr1	203661911	203662071
chr1	203670200	203670360
chr1	204049636	204049796
chr1	204058180	204058340
chr1	204265882	204266042
chr1	204380913	204381073
chr1	204386316	204386476
chr1	204407841	204408001
chr1	204475558	204475718
chr1	204485494	204485654
chr1	204732948	204733108
chr1	204783511	204783671
chr1	204797616	204797776
chr1	204983124	204983284
chr1	205091249	205091409
chr1	205180721	205180881
chr1	205215527	205215687
chr1	205325989	205326149
chr1	205419122	205419282
chr1	205600967	205601127
chr1	205719321	205719481
chr1	205782269	205782429
chr1	205897673	205897833
chr1	206138111	206138271
chr1	206240458	206240618
chr1	206258419	206258579
chr1	206272608	206272768
chr1	206273636	206273796
chr1	206589872	206590032
chr1	206603804	206603964
chr1	206604256	206604416
chr1	206713718	206713878
chr1	206729002	206729162
chr1	206762462	206762622
chr1	206785798	206785958
chr1	206808714	206808874
chr1	206858272	206858432
chr1	206859352	206859512
chr1	207039427	207039587
chr1	207066058	207066218
chr1	207077105	207077265
chr1	207303074	207303234
chr1	208209048	208209208
chr1	208301488	208301648
chr1	208315291	208315451
chr1	208333413	208333573
chr1	209008316	209008476
chr1	209233398	209233558
chr1	209269374	209269534
chr1	209381149	209381309
chr1	209393363	209393523
chr1	209400452	209400612
chr1	209440275	209440435
chr1	209465162	209465322
chr1	209498673	209498833
chr1	209517718	209517878
chr1	209522746	209522906
chr1	209523332	209523492
chr1	209542702	209542862
chr1	209570912	209571072
chr1	209613099	209613259
chr1	209719854	209720014
chr1	209920083	209920243
chr1	210001191	210001351
chr1	210135840	210136000
chr1	210136340	210136500
chr1	210410451	210410611
chr1	210952640	210952800
chr1	211698282	211698442
chr1	211943100	211943260
chr1	212208448	212208608
chr1	212403062	212403222
chr1	212606106	212606266
chr1	212643530	212643690
chr1	212732269	212732429
chr1	212769740	212769900
chr1	212845165	212845325
chr1	214454756	214454916
chr1	214612907	214613067
chr1	214724962	214725122
chr1	214776269	214776429
chr1	215134060	215134220
chr1	215196154	215196314
chr1	216939082	216939242
chr1	217122622	217122782
chr1	217361802	217361962
chr1	217449253	217449413
chr1	218048706	218048866
chr1	218458507	218458667
chr1	218859713	218859873
chr1	218879843	218880003
chr1	218984894	218985054
chr1	219391167	219391327
chr1	219542203	219542363
chr1	219680088	219680248
chr1	219723243	219723403
chr1	219815871	219816031
chr1	219825377	219825537
chr1	219905032	219905192
chr1	219913738	219913898
chr1	219914744	219914904
chr1	219920806	219920966
chr1	219922066	219922226
chr1	220112208	220112368
chr1	220219849	220220009
chr1	220267331	220267491
chr1	220445800	220445960
chr1	220701456	220701616
chr1	220981581	220981741
chr1	221164423	221164583
chr1	221205866	221206026
chr1	221206340	221206500
chr1	221785961	221786121
chr1	221880620	221880780
chr1	222019466	222019626
chr1	222217390	222217550
chr1	222439060	222439220
chr1	222564724	222564884
chr1	222886539	222886699
chr1	222931177	222931337
chr1	223288337	223288497
chr1	223698629	223698789
chr1	223900142	223900302
chr1	223926146	223926306
chr1	224033672	224033832
chr1	224060305	224060465
chr1	224123772	224123932
chr1	224180285	224180445
chr1	224927858	224928018
chr1	224931478	224931638
chr1	224947497	224947657
chr1	225061235	225061395
chr1	225509579	225509739
chr1	225615832	225615992
chr1	225621535	225621695
chr1	225635385	225635545
chr1	225760318	225760478
chr1	225769023	225769183
chr1	225840879	225841039
chr1	225849720	225849880
chr1	225965344	225965504
chr1	226004607	226004767
chr1	226052072	226052232
chr1	226070085	226070245
chr1	226111922	226112082
chr1	226154032	226154192
chr1	226187077	226187237
chr1	226297661	226297821
chr1	226496919	226497079
chr1	226588774	226588934
chr1	226595811	226595971
chr1	226848131	226848291
chr1	226864798	226864958
chr1	226878546	226878706
chr1	226879274	226879434
chr1	226890986	226891146
chr1	226892455	226892615
chr1	226949183	226949343
chr1	226951701	226951861
chr1	226966501	226966661
chr1	226972064	226972224
chr1	226987631	226987791
chr1	227009146	227009306
chr1	227127755	227127915
chr1	227751317	227751477
chr1	227763936	227764096
chr1	227923000	227923160
chr1	227936683	227936843
chr1	227947163	227947323
chr1	228135571	228135731
chr1	228297093	228297253
chr1	228338492	228338652
chr1	228353319	228353479
chr1	228353735	228353895
chr1	228938657	228938817
chr1	228940952	228941112
chr1	229301137	229301297
chr1	229341213	229341373
chr1	229478136	229478296
chr1	229546914	229547074
chr1	229644149	229644309
chr1	230202857	230203017
chr1	230276860	230277020
chr1	230326936	230327096
chr1	230443889	230444049
chr1	231005487	231005647
chr1	231014360	231014520
chr1	231046575	231046735
chr1	231114611	231114771
chr1	231152011	231152171
chr1	231473156	231473316
chr1	231473568	231473728
chr1	231557923	231558083
chr1	231581989	231582149
chr1	231723434	231723594
chr1	231935157	231935317
chr1	231989702	231989862
chr1	232765903	232766063
chr1	232958291	232958451
chr1	233211810	233211970
chr1	233243556	233243716
chr1	233248601	233248761
chr1	233679473	233679633
chr1	234659389	234659549
chr1	234669045	234669205
chr1	234680034	234680194
chr1	234690596	234690756
chr1	234700530	234700690
chr1	234718840	234719000
chr1	234735896	234736056
chr1	234793191	234793351
chr1	234802149	234802309
chr1	234852203	234852363
chr1	234859874	234860034
chr1	235022930	235023090
chr1	235033608	235033768
chr1	235051873	235052033
chr1	235098447	235098607
chr1	235106571	235106731
chr1	235133063	235133223
chr1	235184107	235184267
chr1	235491700	235491860
chr1	235752548	235752708
chr1	236080818	236080978
chr1	236135188	236135348
chr1	236228381	236228541
chr1	236231385	236231545
chr1	236445275	236445435
chr1	236506115	236506275
chr1	236767875	236768035
chr1	236958354	236958514
chr1	237070683	237070843
chr1	237361449	237361609
chr1	237917680	237917840
chr1	239144899	239145059
chr1	239220367	239220527
chr1	239386380	239386540
chr1	239585569	239585729
chr1	239699884	239700044
chr1	239746969	239747129
chr1	239870946	239871106
chr1	240031906	240032066
chr1	240273449	240273609
chr1	240357620	240357780
chr1	240478275	240478435
chr1	240507392	240507552
chr1	240562786	240562946
chr1	240903181	240903341
chr1	241803706	241803866
chr1	242592837	242592997
chr1	243418696	243418856
chr1	243419107	243419267
chr1	243725808	243725968
chr1	243877175	243877335
chr1	243955013	243955173
chr1	244211681	244211841
chr1	244360626	244360786
chr1	244377810	244377970
chr1	244816189	244816349
chr1	244836766	244836926
chr1	244998689	244998849
chr1	245026260	245026420
chr1	245027855	245028015
chr1	245134085	245134245
chr1	245600765	245600925
chr1	245601260	245601420
chr1	245955018	245955178
chr1	246038396	246038556
chr1	246130016	246130176
chr1	246149838	246149998
chr1	246258804	246258964
chr1	246361876	246362036
chr1	246431426	246431586
chr1	247242039	247242199
chr1	247501423	247501583
chr1	247524448	247524608
chr1	247536076	247536236
chr1	249157588	249157748
chr1	249167930	249168090
chr10	384981	385141
chr10	482256	482416
chr10	528545	528705
chr10	546889	547049
chr10	557104	557264
chr10	563283	563443
chr10	566460	566620
chr10	711500	711660
chr10	735764	735924
chr10	963290	963450
chr10	964005	964165
chr10	1034226	1034386
chr10	1166981	1167141
chr10	1243427	1243587
chr10	3010727	3010887
chr10	3088125	3088285
chr10	3126427	3126587
chr10	3130982	3131142
chr10	3256425	3256585
chr10	3269335	3269495
chr10	3324921	3325081
chr10	3335071	3335231
chr10	3436354	3436514
chr10	3524745	3524905
chr10	3581474	3581634
chr10	3690476	3690636
chr10	3797295	3797455
chr10	3808423	3808583
chr10	3817555	3817715
chr10	3825137	3825297
chr10	3827423	3827583
chr10	3852453	3852613
chr10	3853148	3853308
chr10	3977466	3977626
chr10	4035985	4036145
chr10	4037454	4037614
chr10	4101090	4101250
chr10	4123839	4123999
chr10	4125114	4125274
chr10	4145938	4146098
chr10	4157673	4157833
chr10	4239268	4239428
chr10	4283923	4284083
chr10	4302844	4303004
chr10	4521882	4522042
chr10	4540993	4541153
chr10	4555226	4555386
chr10	4567457	4567617
chr10	4568792	4568952
chr10	4705507	4705667
chr10	4719859	4720019
chr10	4720351	4720511
chr10	4768183	4768343
chr10	4797574	4797734
chr10	5083032	5083192
chr10	5118805	5118965
chr10	5491966	5492126
chr10	5601784	5601944
chr10	5662980	5663140
chr10	5974437	5974597
chr10	5986351	5986511
chr10	6013667	6013827
chr10	6028778	6028938
chr10	6047442	6047602
chr10	6277449	6277609
chr10	6340037	6340197
chr10	7307641	7307801
chr10	7344541	7344701
chr10	7388166	7388326
chr10	7452797	7452957
chr10	7480777	7480937
chr10	7829981	7830141
chr10	7860250	7860410
chr10	8170326	8170486
chr10	8275794	8275954
chr10	8596623	8596783
chr10	9085516	9085676
chr10	9663522	9663682
chr10	9871991	9872151
chr10	10029328	10029488
chr10	10204310	10204470
chr10	10233676	10233836
chr10	10250161	10250321
chr10	10459844	10460004
chr10	10647846	10648006
chr10	10655056	10655216
chr10	10655790	10655950
chr10	10956031	10956191
chr10	11052616	11052776
chr10	11088032	11088192
chr10	11099475	11099635
chr10	11472738	11472898
chr10	11574085	11574245
chr10	11653588	11653748
chr10	12085214	12085374
chr10	12171488	12171648
chr10	12266016	12266176
chr10	12306338	12306498
chr10	12488672	12488832
chr10	12749426	12749586
chr10	13203384	13203544
chr10	13344421	13344581
chr10	13388036	13388196
chr10	14324412	14324572
chr10	14622696	14622856
chr10	14646431	14646591
chr10	14709408	14709568
chr10	14712465	14712625
chr10	14772286	14772446
chr10	14778552	14778712
chr10	14920653	14920813
chr10	15557855	15558015
chr10	15667049	15667209
chr10	15669834	15669994
chr10	15834241	15834401
chr10	16859605	16859765
chr10	16898649	16898809
chr10	17135589	17135749
chr10	17269665	17269825
chr10	17659381	17659541
chr10	18447704	18447864
chr10	18468790	18468950
chr10	18476536	18476696
chr10	18486217	18486377
chr10	18491954	18492114
chr10	18516502	18516662
chr10	18686924	18687084
chr10	20002101	20002261
chr10	20105078	20105238
chr10	20259778	20259938
chr10	20275493	20275653
chr10	20378358	20378518
chr10	20924445	20924605
chr10	21022020	21022180
chr10	21028824	21028984
chr10	21658038	21658198
chr10	21687679	21687839
chr10	21822939	21823099
chr10	21931680	21931840
chr10	22013665	22013825
chr10	22292601	22292761
chr10	22391127	22391287
chr10	22518403	22518563
chr10	22725989	22726149
chr10	22789757	22789917
chr10	23727707	23727867
chr10	24257302	24257462
chr10	24297868	24298028
chr10	24442220	24442380
chr10	24552337	24552497
chr10	24705240	24705400
chr10	25013466	25013626
chr10	25247720	25247880
chr10	25955311	25955471
chr10	27149842	27150002
chr10	27443305	27443465
chr10	27443938	27444098
chr10	27531063	27531223
chr10	27793029	27793189
chr10	27910107	27910267
chr10	28591950	28592110
chr10	28616030	28616190
chr10	28616527	28616687
chr10	28692091	28692251
chr10	28821756	28821916
chr10	28966393	28966553
chr10	29107356	29107516
chr10	29107769	29107929
chr10	29108756	29108916
chr10	29546051	29546211
chr10	29836077	29836237
chr10	29849108	29849268
chr10	29907090	29907250
chr10	29932836	29932996
chr10	29980583	29980743
chr10	30003422	30003582
chr10	30030100	30030260
chr10	30084296	30084456
chr10	30100965	30101125
chr10	30109829	30109989
chr10	30119571	30119731
chr10	30127563	30127723
chr10	30149182	30149342
chr10	30170633	30170793
chr10	30265696	30265856
chr10	30282589	30282749
chr10	30404960	30405120
chr10	30458406	30458566
chr10	30479612	30479772
chr10	30557238	30557398
chr10	31025962	31026122
chr10	31052981	31053141
chr10	31054057	31054217
chr10	31065314	31065474
chr10	31092899	31093059
chr10	31093650	31093810
chr10	31101091	31101251
chr10	31120929	31121089
chr10	31263771	31263931
chr10	31269988	31270148
chr10	31331680	31331840
chr10	31418296	31418456
chr10	31550575	31550735
chr10	31551126	31551286
chr10	31609660	31609820
chr10	31684746	31684906
chr10	31892310	31892470
chr10	31895003	31895163
chr10	31912466	31912626
chr10	31946879	31947039
chr10	31949424	31949584
chr10	32039563	32039723
chr10	32049021	32049181
chr10	32217677	32217837
chr10	32329097	32329257
chr10	32472463	32472623
chr10	32611173	32611333
chr10	32635198	32635358
chr10	33269640	33269800
chr10	33294242	33294402
chr10	33294636	33294796
chr10	33371581	33371741
chr10	33500519	33500679
chr10	33523967	33524127
chr10	33659067	33659227
chr10	33677697	33677857
chr10	33771636	33771796
chr10	33778240	33778400
chr10	33784071	33784231
chr10	34391284	34391444
chr10	34391924	34392084
chr10	34605135	34605295
chr10	34630373	34630533
chr10	34635779	34635939
chr10	34873200	34873360
chr10	35032828	35032988
chr10	35053653	35053813
chr10	35070579	35070739
chr10	35103460	35103620
chr10	35104293	35104453
chr10	35153742	35153902
chr10	35661412	35661572
chr10	35710539	35710699
chr10	35731238	35731398
chr10	36072353	36072513
chr10	36110641	36110801
chr10	36111263	36111423
chr10	36229279	36229439
chr10	36712796	36712956
chr10	36783390	36783550
chr10	36966409	36966569
chr10	37302679	37302839
chr10	37676759	37676919
chr10	38149901	38150061
chr10	38265117	38265277
chr10	38299888	38300048
chr10	38383122	38383282
chr10	38691730	38691890
chr10	43133777	43133937
chr10	43278010	43278170
chr10	43633916	43634076
chr10	43903154	43903314
chr10	43904655	43904815
chr10	44069989	44070149
chr10	44144323	44144483
chr10	44177955	44178115
chr10	44363154	44363314
chr10	44405793	44405953
chr10	44439921	44440081
chr10	44522996	44523156
chr10	44555696	44555856
chr10	44596146	44596306
chr10	44806508	44806668
chr10	44821378	44821538
chr10	44888597	44888757
chr10	44966184	44966344
chr10	44972598	44972758
chr10	45085192	45085352
chr10	45085548	45085708
chr10	45137523	45137683
chr10	45248407	45248567
chr10	45318596	45318756
chr10	45374634	45374794
chr10	45455049	45455209
chr10	45474252	45474412
chr10	45476715	45476875
chr10	45496407	45496567
chr10	46090343	46090503
chr10	47010077	47010237
chr10	48354918	48355078
chr10	49514500	49514660
chr10	49672202	49672362
chr10	49673264	49673424
chr10	49705288	49705448
chr10	49787613	49787773
chr10	50001884	50002044
chr10	50181270	50181430
chr10	50266498	50266658
chr10	50297612	50297772
chr10	50304444	50304604
chr10	50747089	50747249
chr10	50779517	50779677
chr10	52384304	52384464
chr10	52900892	52901052
chr10	53125899	53126059
chr10	53199437	53199597
chr10	53277492	53277652
chr10	53605351	53605511
chr10	53621003	53621163
chr10	54721169	54721329
chr10	55330170	55330330
chr10	55384322	55384482
chr10	59362441	59362601
chr10	59463647	59463807
chr10	59485975	59486135
chr10	59773279	59773439
chr10	60144918	60145078
chr10	60740160	60740320
chr10	60759111	60759271
chr10	61097156	61097316
chr10	61368528	61368688
chr10	61427924	61428084
chr10	61548805	61548965
chr10	61666225	61666385
chr10	61751538	61751698
chr10	61900714	61900874
chr10	61933106	61933266
chr10	61943851	61944011
chr10	62249949	62250109
chr10	62577007	62577167
chr10	62608530	62608690
chr10	63043889	63044049
chr10	63595444	63595604
chr10	63778534	63778694
chr10	63779062	63779222
chr10	63797766	63797926
chr10	63805896	63806056
chr10	63808879	63809039
chr10	63833575	63833735
chr10	64564426	64564586
chr10	64875647	64875807
chr10	64966814	64966974
chr10	65282136	65282296
chr10	65323533	65323693
chr10	65389169	65389329
chr10	65389864	65390024
chr10	65442160	65442320
chr10	65460147	65460307
chr10	65473255	65473415
chr10	65544049	65544209
chr10	65544716	65544876
chr10	65797125	65797285
chr10	65825925	65826085
chr10	65839200	65839360
chr10	65846199	65846359
chr10	66955935	66956095
chr10	67110575	67110735
chr10	67587155	67587315
chr10	67983849	67984009
chr10	68217512	68217672
chr10	68325727	68325887
chr10	68424313	68424473
chr10	68507519	68507679
chr10	68691948	68692108
chr10	69524127	69524287
chr10	69553188	69553348
chr10	69609149	69609309
chr10	69644285	69644445
chr10	69956556	69956716
chr10	69991239	69991399
chr10	70480867	70481027
chr10	70631866	70632026
chr10	70748448	70748608
chr10	70883801	70883961
chr10	70939842	70940002
chr10	71019726	71019886
chr10	71078438	71078598
chr10	71086040	71086200
chr10	71163352	71163512
chr10	71173051	71173211
chr10	71181792	71181952
chr10	71200031	71200191
chr10	71218278	71218438
chr10	71234926	71235086
chr10	71239724	71239884
chr10	71671427	71671587
chr10	71756075	71756235
chr10	71812455	71812615
chr10	71993210	71993370
chr10	72124281	72124441
chr10	72127132	72127292
chr10	72142483	72142643
chr10	72165366	72165526
chr10	72190454	72190614
chr10	72212715	72212875
chr10	72575566	72575726
chr10	72647614	72647774
chr10	73073231	73073391
chr10	73078955	73079115
chr10	73117807	73117967
chr10	73236477	73236637
chr10	73473183	73473343
chr10	73529117	73529277
chr10	73620293	73620453
chr10	73723980	73724140
chr10	73759397	73759557
chr10	73769378	73769538
chr10	73790562	73790722
chr10	74002448	74002608
chr10	74008640	74008800
chr10	74014941	74015101
chr10	74020596	74020756
chr10	74032699	74032859
chr10	74033454	74033614
chr10	74079517	74079677
chr10	74114622	74114782
chr10	74544459	74544619
chr10	74572836	74572996
chr10	75173747	75173907
chr10	75255687	75255847
chr10	75336458	75336618
chr10	75346293	75346453
chr10	75346685	75346845
chr10	75545019	75545179
chr10	75571591	75571751
chr10	75610621	75610781
chr10	75666873	75667033
chr10	75690863	75691023
chr10	75725570	75725730
chr10	75725923	75726083
chr10	75789117	75789277
chr10	75795803	75795963
chr10	75894192	75894352
chr10	75904962	75905122
chr10	75910562	75910722
chr10	75936322	75936482
chr10	76050626	76050786
chr10	76220712	76220872
chr10	76349186	76349346
chr10	76513629	76513789
chr10	76585635	76585795
chr10	76689182	76689342
chr10	76744784	76744944
chr10	76776304	76776464
chr10	76871189	76871349
chr10	76962614	76962774
chr10	76970175	76970335
[truncated: 14,865 more rows]
