# Supplementary material for: Progesterone receptor integrates the effects of mutated MED12 and altered DNA methylation to stimulate RANKL expression and stem cell proliferation in uterine leiomyoma
Source: Oncogene. 2018 Dec 11;38(15):2722–35. doi: 10.1038/s41388-018-0612-6 (PMC6461478; doi:10.1038/s41388-018-0612-6)
Supplement: Supplementary file 7 — Supplementary Table 2_PR_ChIP-Seq_LM_higher_peaks_bedfile [file 41388_2018_612_MOESM7_ESM.xls]

## Sheet: Supplementary Table 3_LM_higher
chr	start	end
chr1	1369759	1369919
chr1	2246225	2246385
chr1	3112279	3112439
chr1	3135910	3136070
chr1	6682817	6682977
chr1	7351459	7351619
chr1	7439566	7439726
chr1	7569374	7569534
chr1	7581988	7582148
chr1	8354229	8354389
chr1	8823133	8823293
chr1	8824055	8824215
chr1	9489322	9489482
chr1	10578926	10579086
chr1	10652507	10652667
chr1	10737144	10737304
chr1	15009553	15009713
chr1	15023979	15024139
chr1	15893436	15893596
chr1	17858208	17858368
chr1	18615485	18615645
chr1	19702460	19702620
chr1	19859173	19859333
chr1	20081113	20081273
chr1	22645107	22645267
chr1	27891553	27891713
chr1	28306904	28307064
chr1	28562469	28562629
chr1	28655442	28655602
chr1	29211665	29211825
chr1	30670586	30670746
chr1	31278319	31278479
chr1	31302898	31303058
chr1	31368990	31369150
chr1	31835309	31835469
chr1	32042010	32042170
chr1	43815792	43815952
chr1	43824384	43824544
chr1	45006075	45006235
chr1	45090693	45090853
chr1	45731891	45732051
chr1	47119155	47119315
chr1	47987387	47987547
chr1	48543666	48543826
chr1	48546480	48546640
chr1	49043010	49043170
chr1	51654694	51654854
chr1	54793682	54793842
chr1	54930533	54930693
chr1	54942274	54942434
chr1	55047472	55047632
chr1	55929651	55929811
chr1	55978231	55978391
chr1	55994820	55994980
chr1	56000215	56000375
chr1	56079868	56080028
chr1	56166017	56166177
chr1	59832822	59832982
chr1	59912375	59912535
chr1	60018750	60018910
chr1	61181773	61181933
chr1	61192065	61192225
chr1	62317976	62318136
chr1	68915737	68915897
chr1	69380257	69380417
chr1	71253053	71253213
chr1	74422378	74422538
chr1	78891137	78891297
chr1	79244743	79244903
chr1	83481407	83481567
chr1	85203391	85203551
chr1	85309904	85310064
chr1	87221624	87221784
chr1	88184072	88184232
chr1	88804807	88804967
chr1	88819610	88819770
chr1	89045178	89045338
chr1	90163821	90163981
chr1	90437180	90437340
chr1	90533438	90533598
chr1	91565893	91566053
chr1	92257845	92258005
chr1	97383516	97383676
chr1	97383911	97384071
chr1	97461173	97461333
chr1	97624671	97624831
chr1	99140487	99140647
chr1	100925082	100925242
chr1	101872074	101872234
chr1	102029069	102029229
chr1	105020774	105020934
chr1	105852485	105852645
chr1	106327374	106327534
chr1	106327822	106327982
chr1	107905580	107905740
chr1	108115651	108115811
chr1	109347301	109347461
chr1	110121345	110121505
chr1	110229128	110229288
chr1	110253564	110253724
chr1	110282846	110283006
chr1	110467072	110467232
chr1	112078610	112078770
chr1	112107768	112107928
chr1	112127922	112128082
chr1	112157113	112157273
chr1	112291523	112291683
chr1	113217663	113217823
chr1	113615661	113615821
chr1	113824268	113824428
chr1	115539127	115539287
chr1	147808704	147808864
chr1	151106097	151106257
chr1	151943231	151943391
chr1	153092042	153092202
chr1	155937185	155937345
chr1	156023711	156023871
chr1	156608506	156608666
chr1	160232250	160232410
chr1	162294302	162294462
chr1	163055461	163055621
chr1	163126889	163127049
chr1	164265509	164265669
chr1	164616754	164616914
chr1	164676221	164676381
chr1	165188034	165188194
chr1	165287128	165287288
chr1	168090668	168090828
chr1	168362328	168362488
chr1	168578776	168578936
chr1	168608988	168609148
chr1	168794907	168795067
chr1	171938394	171938554
chr1	172095311	172095471
chr1	172362740	172362900
chr1	172385677	172385837
chr1	173469038	173469198
chr1	174867226	174867386
chr1	175384491	175384651
chr1	176176660	176176820
chr1	176608189	176608349
chr1	176665467	176665627
chr1	177243718	177243878
chr1	177311026	177311186
chr1	177554552	177554712
chr1	177913271	177913431
chr1	177913810	177913970
chr1	178594866	178595026
chr1	185199120	185199280
chr1	190162870	190163030
chr1	193900724	193900884
chr1	195270653	195270813
chr1	199152668	199152828
chr1	199560048	199560208
chr1	199561437	199561597
chr1	200475003	200475163
chr1	201873884	201874044
chr1	202830697	202830857
chr1	203021701	203021861
chr1	203031708	203031868
chr1	203058576	203058736
chr1	203315336	203315496
chr1	203331380	203331540
chr1	203477978	203478138
chr1	205215527	205215687
chr1	205419122	205419282
chr1	205897673	205897833
chr1	206240458	206240618
chr1	206272608	206272768
chr1	209008316	209008476
chr1	209233398	209233558
chr1	209381149	209381309
chr1	209393363	209393523
chr1	209400452	209400612
chr1	209498673	209498833
chr1	209517718	209517878
chr1	209523332	209523492
chr1	209920083	209920243
chr1	210135840	210136000
chr1	211698282	211698442
chr1	211943100	211943260
chr1	212208448	212208608
chr1	212845165	212845325
chr1	217122622	217122782
chr1	218048706	218048866
chr1	219905032	219905192
chr1	219922066	219922226
chr1	220112208	220112368
chr1	220981581	220981741
chr1	221206340	221206500
chr1	222564724	222564884
chr1	223698629	223698789
chr1	224123772	224123932
chr1	224947497	224947657
chr1	226588774	226588934
chr1	226878546	226878706
chr1	229341213	229341373
chr1	231152011	231152171
chr1	231581989	231582149
chr1	231723434	231723594
chr1	231989702	231989862
chr1	234690596	234690756
chr1	234718840	234719000
chr1	234793191	234793351
chr1	236506115	236506275
chr1	237917680	237917840
chr1	239220367	239220527
chr1	239386380	239386540
chr1	239699884	239700044
chr1	240031906	240032066
chr1	243725808	243725968
chr1	243877175	243877335
chr1	245955018	245955178
chr10	384981	385141
chr10	482256	482416
chr10	528545	528705
chr10	711500	711660
chr10	963290	963450
chr10	964005	964165
chr10	1243427	1243587
chr10	7452797	7452957
chr10	8596623	8596783
chr10	10204310	10204470
chr10	11472738	11472898
chr10	14772286	14772446
chr10	18516502	18516662
chr10	20002101	20002261
chr10	22789757	22789917
chr10	24257302	24257462
chr10	24442220	24442380
chr10	24552337	24552497
chr10	25955311	25955471
chr10	29108756	29108916
chr10	29849108	29849268
chr10	30127563	30127723
chr10	30479612	30479772
chr10	30557238	30557398
chr10	31052981	31053141
chr10	31946879	31947039
chr10	31949424	31949584
chr10	32039563	32039723
chr10	32611173	32611333
chr10	32635198	32635358
chr10	33659067	33659227
chr10	33771636	33771796
chr10	33778240	33778400
chr10	33784071	33784231
chr10	34605135	34605295
chr10	36111263	36111423
chr10	37302679	37302839
chr10	44555696	44555856
chr10	44821378	44821538
chr10	44972598	44972758
chr10	49672202	49672362
chr10	49705288	49705448
chr10	49787613	49787773
chr10	50181270	50181430
chr10	50266498	50266658
chr10	50297612	50297772
chr10	50304444	50304604
chr10	55330170	55330330
chr10	59773279	59773439
chr10	62249949	62250109
chr10	65389169	65389329
chr10	65797125	65797285
chr10	65825925	65826085
chr10	65839200	65839360
chr10	66955935	66956095
chr10	67587155	67587315
chr10	67983849	67984009
chr10	68424313	68424473
chr10	68691948	68692108
chr10	71019726	71019886
chr10	71181792	71181952
chr10	71234926	71235086
chr10	75894192	75894352
chr10	75904962	75905122
chr10	76744784	76744944
chr10	76998769	76998929
chr10	77272306	77272466
chr10	77406272	77406432
chr10	77534557	77534717
chr10	78030249	78030409
chr10	78062871	78063031
chr10	78063464	78063624
chr10	78079554	78079714
chr10	78093825	78093985
chr10	78157692	78157852
chr10	78218913	78219073
chr10	78283814	78283974
chr10	78386491	78386651
chr10	78403343	78403503
chr10	78409534	78409694
chr10	78952939	78953099
chr10	78999852	79000012
chr10	79177302	79177462
chr10	79177915	79178075
chr10	80167050	80167210
chr10	80196371	80196531
chr10	80211492	80211652
chr10	80319902	80320062
chr10	80344699	80344859
chr10	80523501	80523661
chr10	80562353	80562513
chr10	80862041	80862201
chr10	80966392	80966552
chr10	82176315	82176475
chr10	84446854	84447014
chr10	84881821	84881981
chr10	87682157	87682317
chr10	90006013	90006173
chr10	90711421	90711581
chr10	93323262	93323422
chr10	93368304	93368464
chr10	98843121	98843281
chr10	100370683	100370843
chr10	104168975	104169135
chr10	104262618	104262778
chr10	104370244	104370404
chr10	104392344	104392504
chr10	105272963	105273123
chr10	107354795	107354955
chr10	107403631	107403791
chr10	108241461	108241621
chr10	111172196	111172356
chr10	112251219	112251379
chr10	112562484	112562644
chr10	112597797	112597957
chr10	112738152	112738312
chr10	114521664	114521824
chr10	117881402	117881562
chr10	117892373	117892533
chr10	119976359	119976519
chr10	120067759	120067919
chr10	120370284	120370444
chr10	120432792	120432952
chr10	120994707	120994867
chr10	122735090	122735250
chr10	123285108	123285268
chr10	126213959	126214119
chr10	126407159	126407319
chr10	127139988	127140148
chr10	127270680	127270840
chr10	127314163	127314323
chr10	127322168	127322328
chr10	127533340	127533500
chr10	127759382	127759542
chr10	127779039	127779199
chr10	127930739	127930899
chr10	133827539	133827699
chr10	134224953	134225113
chr10	134416890	134417050
chr11	389465	389625
chr11	691057	691217
chr11	1793914	1794074
chr11	2607551	2607711
chr11	5705915	5706075
chr11	6378584	6378744
chr11	8305110	8305270
chr11	8800038	8800198
chr11	8854674	8854834
chr11	9069972	9070132
chr11	10659895	10660055
chr11	10764489	10764649
chr11	10767997	10768157
chr11	11192964	11193124
chr11	11232741	11232901
chr11	11243735	11243895
chr11	11258071	11258231
chr11	11830877	11831037
chr11	12308727	12308887
chr11	12408492	12408652
chr11	12589402	12589562
chr11	12820872	12821032
chr11	13894920	13895080
chr11	15392399	15392559
chr11	15475130	15475290
chr11	15740728	15740888
chr11	19588669	19588829
chr11	19686823	19686983
chr11	19982993	19983153
chr11	20049032	20049192
chr11	20110254	20110414
chr11	20271032	20271192
chr11	22070102	22070262
chr11	23005622	23005782
chr11	24279467	24279627
chr11	24804485	24804645
chr11	26221124	26221284
chr11	30500690	30500850
chr11	30820358	30820518
chr11	32171951	32172111
chr11	32462056	32462216
chr11	32997209	32997369
chr11	34982668	34982828
chr11	35138885	35139045
chr11	35734273	35734433
chr11	36457676	36457836
chr11	37582598	37582758
chr11	44291755	44291915
chr11	45202343	45202503
chr11	46134543	46134703
chr11	46715326	46715486
chr11	47546260	47546420
chr11	47673470	47673630
chr11	56616408	56616568
chr11	56685489	56685649
chr11	56823254	56823414
chr11	60310200	60310360
chr11	60362806	60362966
chr11	63535526	63535686
chr11	63898246	63898406
chr11	64177587	64177747
chr11	64182608	64182768
chr11	64206613	64206773
chr11	64376139	64376299
chr11	64450204	64450364
chr11	65382762	65382922
chr11	65815608	65815768
chr11	69809966	69810126
chr11	69941925	69942085
chr11	71749636	71749796
chr11	74355237	74355397
chr11	76317465	76317625
chr11	76421991	76422151
chr11	76662237	76662397
chr11	77971233	77971393
chr11	78988100	78988260
chr11	82155685	82155845
chr11	84318322	84318482
chr11	85010454	85010614
chr11	85155954	85156114
chr11	86106418	86106578
chr11	86350171	86350331
chr11	86389778	86389938
chr11	86423495	86423655
chr11	86486442	86486602
chr11	86525983	86526143
chr11	88030779	88030939
chr11	89012411	89012571
chr11	90945441	90945601
chr11	91972609	91972769
chr11	93248988	93249148
chr11	95168974	95169134
chr11	95202080	95202240
chr11	95248165	95248325
chr11	99267168	99267328
chr11	101170250	101170410
chr11	102384623	102384783
chr11	105202935	105203095
chr11	105462982	105463142
chr11	106474740	106474900
chr11	107134204	107134364
chr11	108491728	108491888
chr11	110046497	110046657
chr11	110591274	110591434
chr11	111288433	111288593
chr11	111957417	111957577
chr11	112459110	112459270
chr11	112459959	112460119
chr11	112461597	112461757
chr11	112478969	112479129
chr11	112644201	112644361
chr11	113182505	113182665
chr11	113535547	113535707
chr11	113921325	113921485
chr11	114013584	114013744
chr11	114053732	114053892
chr11	114086687	114086847
chr11	115050452	115050612
chr11	115052289	115052449
chr11	115920146	115920306
chr11	116330505	116330665
chr11	116363468	116363628
chr11	117041000	117041160
chr11	118023560	118023720
chr11	119430915	119431075
chr11	119932984	119933144
chr11	120560493	120560653
chr11	120976706	120976866
chr11	121542755	121542915
chr11	123233858	123234018
chr11	124061537	124061697
chr11	126530534	126530694
chr11	126638239	126638399
chr11	126638781	126638941
chr11	127553475	127553635
chr11	128003514	128003674
chr11	129765513	129765673
chr11	130747659	130747819
chr11	130772354	130772514
chr11	131403022	131403182
chr12	283594	283754
chr12	2205761	2205921
chr12	2280253	2280413
chr12	2457367	2457527
chr12	2538133	2538293
chr12	2600132	2600292
chr12	2731703	2731863
chr12	3793954	3794114
chr12	3929683	3929843
chr12	4029843	4030003
chr12	4149423	4149583
chr12	4387620	4387780
chr12	6191991	6192151
chr12	6193539	6193699
chr12	6291645	6291805
chr12	6560763	6560923
chr12	7993582	7993742
chr12	8818391	8818551
chr12	8840433	8840593
chr12	9655931	9656091
chr12	11847585	11847745
chr12	14410714	14410874
chr12	14854703	14854863
chr12	14973109	14973269
chr12	16285365	16285525
chr12	16951739	16951899
chr12	17548472	17548632
chr12	18952056	18952216
chr12	19564604	19564764
chr12	20427834	20427994
chr12	20509051	20509211
chr12	21927891	21928051
chr12	23212806	23212966
chr12	23213229	23213389
chr12	23214216	23214376
chr12	25090625	25090785
chr12	25128454	25128614
chr12	25151333	25151493
chr12	25275004	25275164
chr12	25801509	25801669
chr12	26250207	26250367
chr12	26424811	26424971
chr12	26940087	26940247
chr12	27961999	27962159
chr12	28782696	28782856
chr12	29435264	29435424
chr12	31500341	31500501
chr12	31680175	31680335
chr12	32103371	32103531
chr12	34248246	34248406
chr12	34321429	34321589
chr12	38593708	38593868
chr12	43563052	43563212
chr12	44102817	44102977
chr12	44470846	44471006
chr12	46797513	46797673
chr12	47251379	47251539
chr12	49214183	49214343
chr12	50066854	50067014
chr12	52829928	52830088
chr12	52857035	52857195
chr12	53947058	53947218
chr12	54217783	54217943
chr12	54540442	54540602
chr12	54750745	54750905
chr12	54752887	54753047
chr12	57417909	57418069
chr12	58246603	58246763
chr12	58292788	58292948
chr12	60983193	60983353
chr12	62003959	62004119
chr12	65416818	65416978
chr12	65441815	65441975
chr12	65541298	65541458
chr12	65584797	65584957
chr12	65905209	65905369
chr12	67001146	67001306
chr12	68166675	68166835
chr12	68278384	68278544
chr12	68336974	68337134
chr12	68638917	68639077
chr12	68730830	68730990
chr12	69545411	69545571
chr12	71417294	71417454
chr12	71462863	71463023
chr12	73357854	73358014
chr12	74710970	74711130
chr12	76077929	76078089
chr12	76133365	76133525
chr12	76331190	76331350
chr12	81191868	81192028
chr12	82822141	82822301
chr12	83280533	83280693
chr12	83712244	83712404
chr12	84348286	84348446
chr12	85052831	85052991
chr12	85132352	85132512
chr12	86242025	86242185
chr12	90139316	90139476
chr12	92955462	92955622
chr12	93062786	93062946
chr12	93070991	93071151
chr12	93570025	93570185
chr12	93577790	93577950
chr12	94251551	94251711
chr12	94319286	94319446
chr12	95348082	95348242
chr12	95567471	95567631
chr12	95670935	95671095
chr12	95671612	95671772
chr12	96910504	96910664
chr12	97124033	97124193
chr12	97285918	97286078
chr12	97290886	97291046
chr12	98874132	98874292
chr12	98874875	98875035
chr12	99151453	99151613
chr12	100594432	100594592
chr12	101378108	101378268
chr12	101492359	101492519
chr12	102626359	102626519
chr12	106325577	106325737
chr12	108400843	108401003
chr12	108493733	108493893
chr12	109865980	109866140
chr12	110552456	110552616
chr12	110752436	110752596
chr12	111559730	111559890
chr12	112144048	112144208
chr12	115337781	115337941
chr12	115352228	115352388
chr12	115743836	115743996
chr12	116067974	116068134
chr12	116074398	116074558
chr12	116081767	116081927
chr12	116147911	116148071
chr12	116308100	116308260
chr12	118745875	118746035
chr12	118785433	118785593
chr12	118932031	118932191
chr12	119123874	119124034
chr12	119740428	119740588
chr12	119760406	119760566
chr12	119764236	119764396
chr12	119807033	119807193
chr12	119854959	119855119
chr12	120729449	120729609
chr12	122839903	122840063
chr12	123011651	123011811
chr12	123535213	123535373
chr12	124391323	124391483
chr12	125097850	125098010
chr12	125120917	125121077
chr12	126323489	126323649
chr12	126338355	126338515
chr12	127275712	127275872
chr12	129146780	129146940
chr12	129568458	129568618
chr12	130646800	130646960
chr12	132920227	132920387
chr12	133136392	133136552
chr13	20228493	20228653
chr13	20590185	20590345
chr13	27122484	27122644
chr13	27427493	27427653
chr13	30894078	30894238
chr13	31906374	31906534
chr13	32596618	32596778
chr13	33434052	33434212
chr13	33839968	33840128
chr13	33978257	33978417
chr13	33983815	33983975
chr13	34309880	34310040
chr13	34573964	34574124
chr13	36318180	36318340
chr13	36388623	36388783
chr13	36443230	36443390
chr13	36642864	36643024
chr13	38201623	38201783
chr13	38987156	38987316
chr13	40380944	40381104
chr13	40951987	40952147
chr13	43061205	43061327
chr13	44588012	44588172
chr13	44936730	44936890
chr13	45011389	45011549
chr13	47202902	47203062
chr13	50114863	50115023
chr13	51027291	51027451
chr13	51037862	51038022
chr13	51252239	51252399
chr13	51265836	51265996
chr13	52448843	52449003
chr13	53653519	53653679
chr13	53974083	53974243
chr13	54143649	54143809
chr13	55971414	55971574
chr13	59686388	59686548
chr13	60341995	60342155
chr13	61276007	61276167
chr13	72769336	72769496
chr13	74093968	74094128
chr13	74130169	74130329
chr13	74131128	74131288
chr13	74182799	74182959
chr13	75977005	75977165
chr13	77091744	77091904
chr13	77566055	77566215
chr13	79233241	79233401
chr13	82365869	82366029
chr13	84319227	84319387
chr13	84319808	84319968
chr13	87559681	87559841
chr13	99130963	99131123
chr13	99530516	99530676
chr13	103444739	103444899
chr13	107054215	107054375
chr13	109363766	109363926
chr13	110942621	110942781
chr13	111005476	111005636
chr13	114216745	114216905
chr13	114809050	114809210
chr14	21101075	21101235
chr14	21945229	21945389
chr14	22965969	22966129
chr14	26594300	26594460
chr14	26755815	26755975
chr14	26850783	26850943
chr14	29712793	29712953
chr14	29734038	29734198
chr14	32938661	32938821
chr14	34206746	34206906
chr14	34262207	34262367
chr14	37314109	37314269
chr14	37315130	37315290
chr14	37504192	37504352
chr14	40528415	40528575
chr14	41452805	41452965
chr14	43644113	43644273
chr14	44821457	44821617
chr14	45228687	45228847
chr14	46007605	46007765
chr14	46279631	46279791
chr14	46360949	46361109
chr14	46361914	46362074
chr14	46853905	46854065
chr14	46994308	46994468
chr14	48758490	48758650
chr14	49627826	49627986
chr14	50802061	50802221
chr14	50806031	50806191
chr14	52536882	52537042
chr14	55140049	55140209
chr14	58713696	58713856
chr14	60662838	60662998
chr14	60677064	60677224
chr14	60682740	60682900
chr14	64109069	64109229
chr14	64488011	64488171
chr14	64918444	64918604
chr14	66481890	66482050
chr14	66505543	66505703
chr14	66740158	66740318
chr14	68082097	68082257
chr14	68683016	68683176
chr14	68684771	68684931
chr14	68706880	68707040
chr14	68976988	68977148
chr14	69173962	69174122
chr14	69309071	69309231
chr14	69419326	69419486
chr14	69681219	69681379
chr14	70475039	70475199
chr14	70485086	70485246
chr14	72153531	72153691
chr14	72204533	72204693
chr14	72211865	72212025
chr14	73298138	73298298
chr14	73932345	73932505
chr14	76200847	76201007
chr14	76384443	76384603
chr14	76998464	76998624
chr14	77428329	77428489
chr14	79935250	79935410
chr14	80113332	80113492
chr14	80164433	80164593
chr14	80426790	80426950
chr14	83418148	83418308
chr14	85620675	85620835
chr14	89739999	89740159
chr14	89770131	89770291
chr14	89837163	89837323
chr14	90646417	90646577
chr14	91494053	91494213
chr14	91751318	91751478
chr14	92199310	92199470
chr14	93055186	93055346
chr14	95316963	95317123
chr14	100037985	100038145
chr14	100421265	100421425
chr14	101315979	101316139
chr14	101539723	101539883
chr14	104891163	104891323
chr14	106488160	106488320
chr14	106516866	106517026
chr14	106524279	106524439
chr14	106548849	106549009
chr14	106549520	106549680
chr14	106959187	106959347
chr14	106965903	106966063
chr15	26088614	26088774
chr15	30159503	30159663
chr15	32907257	32907417
chr15	33112320	33112480
chr15	34932671	34932831
chr15	35958313	35958473
chr15	41624824	41624984
chr15	41983850	41984010
chr15	43802194	43802354
chr15	46143364	46143524
chr15	46143986	46144146
chr15	46995859	46996019
chr15	49978793	49978953
chr15	50045020	50045180
chr15	50119611	50119771
chr15	51174754	51174914
chr15	51369940	51370100
chr15	56115963	56116123
chr15	61326363	61326523
chr15	63639758	63639918
chr15	64481728	64481888
chr15	65387927	65388087
chr15	65389387	65389547
chr15	65874501	65874661
chr15	67438752	67438912
chr15	68139936	68140096
chr15	68656446	68656606
chr15	68787204	68787364
chr15	69744981	69745141
chr15	71521049	71521209
chr15	71524119	71524279
chr15	71630799	71630959
chr15	71685517	71685677
chr15	71716901	71717061
chr15	71962097	71962257
chr15	74684917	74685077
chr15	74696339	74696499
chr15	75472235	75472395
chr15	75472782	75472942
chr15	77713050	77713210
chr15	77826275	77826435
chr15	77849285	77849445
chr15	79290586	79290746
chr15	81197752	81197912
chr15	81228557	81228717
chr15	81282171	81282331
chr15	81714509	81714669
chr15	81840132	81840292
chr15	82069392	82069552
chr15	82181267	82181427
chr15	82452402	82452562
chr15	86484688	86484848
chr15	86527567	86527727
chr15	86545785	86545945
chr15	87574956	87575116
chr15	87806950	87807110
chr15	88478769	88478929
chr15	88487362	88487522
chr15	88492333	88492493
chr15	90630786	90630946
chr15	91775019	91775179
chr15	92104551	92104711
chr15	92272298	92272458
chr15	92363737	92363897
chr15	92518189	92518349
chr15	93064804	93064964
chr15	95908833	95908993
chr15	96121326	96121486
chr15	98547384	98547544
chr15	98664776	98664936
chr15	99258268	99258428
chr15	100122978	100123138
chr15	100209537	100209697
chr15	100235236	100235396
chr15	100447074	100447234
chr16	677660	677820
chr16	1770389	1770549
chr16	2712643	2712803
chr16	4267772	4267932
chr16	4818705	4818865
chr16	6082532	6082692
chr16	6920411	6920571
chr16	7364101	7364261
chr16	7366589	7366749
chr16	7567646	7567806
chr16	7696692	7696852
chr16	8230120	8230280
chr16	10134590	10134750
chr16	10151704	10151864
chr16	10352862	10353022
chr16	10364520	10364680
chr16	10839831	10839991
chr16	12404698	12404858
chr16	12554152	12554312
chr16	14661518	14661678
chr16	15587834	15587994
chr16	15901637	15901797
chr16	16174156	16174316
chr16	16180891	16181051
chr16	17422874	17423034
chr16	17471481	17471641
chr16	17839095	17839255
chr16	19916638	19916798
chr16	20184798	20184958
chr16	25141210	25141370
chr16	25206267	25206427
chr16	25222163	25222323
chr16	25225052	25225212
chr16	28887531	28887691
chr16	28891176	28891336
chr16	29911730	29911890
chr16	31484357	31484517
chr16	47735525	47735685
chr16	48823524	48823684
chr16	48896223	48896383
chr16	48899623	48899783
chr16	48968073	48968233
chr16	48981479	48981639
chr16	49005954	49006114
chr16	49037989	49038149
chr16	49282348	49282508
chr16	49449852	49450012
chr16	49562073	49562233
chr16	49767317	49767477
chr16	50532048	50532208
chr16	50532863	50533023
chr16	50648877	50649037
chr16	51277955	51278115
chr16	51403908	51404068
chr16	51487403	51487563
chr16	53995103	53995263
chr16	54212114	54212274
chr16	56303705	56303865
chr16	57547423	57547583
chr16	58086133	58086293
chr16	62910122	62910282
chr16	63688426	63688586
chr16	64101919	64102079
chr16	64214978	64215138
chr16	64480749	64480909
chr16	64776766	64776926
chr16	64779963	64780123
chr16	64780556	64780716
chr16	65343477	65343637
chr16	65639916	65640076
chr16	65642399	65642559
chr16	66062858	66063018
chr16	66169377	66169537
chr16	66195317	66195477
chr16	66198813	66198973
chr16	66223000	66223160
chr16	66296868	66297028
chr16	68670473	68670633
chr16	70696427	70696587
chr16	72647760	72647920
chr16	72881994	72882154
chr16	75076754	75076914
chr16	75139590	75139750
chr16	76511976	76512136
chr16	78722655	78722815
chr16	78779446	78779606
chr16	80343210	80343370
chr16	82958289	82958449
chr16	83006511	83006671
chr16	83620091	83620251
chr16	83665629	83665789
chr16	85449269	85449429
chr16	86093288	86093448
chr16	86705589	86705749
chr16	87023009	87023169
chr16	87101391	87101551
chr16	87128944	87129104
chr16	87152877	87153037
chr16	89069794	89069954
chr17	44373	44533
chr17	1390115	1390275
chr17	2006809	2006969
chr17	4613698	4613858
chr17	5389842	5390002
chr17	5414727	5414887
chr17	5598134	5598294
chr17	7461513	7461673
chr17	9136523	9136683
chr17	12096820	12096980
chr17	12113437	12113597
chr17	12131281	12131441
chr17	12375214	12375374
chr17	12375803	12375963
chr17	12971378	12971538
chr17	14334950	14335110
chr17	14696144	14696304
chr17	15033770	15033930
chr17	16299282	16299442
chr17	17062987	17063147
chr17	17387612	17387772
chr17	17407116	17407276
chr17	18528924	18529084
chr17	25694041	25694201
chr17	25705928	25706088
chr17	27655574	27655734
chr17	29645373	29645533
chr17	34114104	34114264
chr17	35495764	35495924
chr17	38646805	38646965
chr17	38667503	38667663
chr17	38877170	38877330
chr17	39499366	39499526
chr17	39777464	39777624
chr17	41141059	41141219
chr17	41412474	41412634
chr17	41790389	41790549
chr17	42422371	42422531
chr17	42634539	42634699
chr17	46138863	46139023
chr17	48982027	48982187
chr17	49534393	49534553
chr17	50011170	50011330
chr17	53624690	53624850
chr17	53779637	53779797
chr17	54483886	54484046
chr17	54914844	54915004
chr17	55349302	55349462
chr17	55366993	55367153
chr17	55584706	55584866
chr17	55930831	55930991
chr17	55967356	55967516
chr17	56031930	56032090
chr17	57923396	57923556
chr17	59234608	59234768
chr17	59329326	59329486
chr17	59367089	59367249
chr17	62658409	62658569
chr17	64419576	64419736
chr17	67323175	67323335
chr17	69971380	69971540
chr17	69972231	69972391
chr17	70345816	70345976
chr17	70468274	70468434
chr17	71337637	71337797
chr17	71338320	71338480
chr17	71839112	71839272
chr17	71994562	71994722
chr17	73860711	73860871
chr17	75072534	75072694
chr17	75423776	75423936
chr17	75792336	75792496
chr17	77631867	77632027
chr17	77657935	77658095
chr17	79339657	79339817
chr17	79379238	79379398
chr17	79679267	79679427
chr17	80243130	80243290
chr18	331237	331397
chr18	367966	368126
chr18	418604	418764
chr18	460454	460614
chr18	874196	874356
chr18	1413295	1413455
chr18	2826594	2826754
chr18	3722468	3722628
chr18	3790874	3791034
chr18	6256671	6256831
chr18	6729639	6729799
chr18	8501275	8501435
chr18	8763636	8763796
chr18	9705363	9705523
chr18	9747185	9747345
chr18	10113047	10113207
chr18	11955830	11955990
chr18	12947619	12947779
chr18	13222437	13222597
chr18	19782988	19783148
chr18	20303802	20303962
chr18	20356161	20356321
chr18	21552914	21553074
chr18	22116355	22116515
chr18	22324185	22324345
chr18	23049958	23050118
chr18	24449031	24449191
chr18	24499320	24499480
chr18	24561965	24562125
chr18	24725942	24726102
chr18	26081653	26081813
chr18	26345949	26346109
chr18	33050061	33050221
chr18	34160340	34160500
chr18	34160855	34161015
chr18	34252727	34252887
chr18	34272468	34272628
chr18	35705540	35705700
chr18	39711242	39711402
chr18	40060688	40060848
chr18	40112743	40112903
chr18	40345286	40345446
chr18	41447008	41447168
chr18	41812624	41812784
chr18	42045516	42045676
chr18	42359993	42360153
chr18	42433329	42433489
chr18	42707425	42707585
chr18	43998846	43999006
chr18	44046177	44046337
chr18	44204251	44204411
chr18	45656237	45656397
chr18	51980956	51981116
chr18	52229047	52229207
chr18	52284434	52284594
chr18	52288521	52288681
chr18	53130041	53130201
chr18	54917752	54917912
chr18	57348403	57348563
chr18	57400741	57400901
chr18	60757644	60757804
chr18	60978693	60978853
chr18	66187777	66187937
chr18	70791598	70791758
chr18	74101151	74101311
chr18	76183501	76183661
chr18	77952348	77952508
chr18	77959416	77959576
chr19	1975211	1975371
chr19	2501066	2501226
chr19	3370357	3370517
chr19	9733306	9733466
chr19	11650724	11650884
chr19	14359583	14359743
chr19	16184929	16185089
chr19	16511958	16512118
chr19	17850176	17850336
chr19	17858347	17858507
chr19	18633024	18633184
chr19	18856070	18856230
chr19	19216669	19216829
chr19	21329449	21329609
chr19	29704016	29704176
chr19	31514074	31514234
chr19	31752607	31752767
chr19	31924782	31924942
chr19	32208500	32208660
chr19	32595446	32595606
chr19	32621284	32621444
chr19	32952113	32952273
chr19	35417762	35417922
chr19	39165647	39165807
chr19	39577257	39577417
chr19	39695550	39695710
chr19	41869911	41870071
chr19	41945752	41945912
chr19	44259095	44259255
chr19	44718190	44718350
chr19	46636631	46636791
chr19	47539093	47539253
chr19	51162340	51162500
chr19	51482505	51482665
chr19	51604000	51604160
chr19	51604613	51604773
chr19	53898365	53898525
chr19	54704712	54704872
chr19	57901109	57901269
chr2	163109	163269
chr2	1759629	1759789
chr2	3522847	3523007
chr2	5251861	5252021
chr2	5895214	5895374
chr2	5896705	5896865
chr2	6538693	6538853
chr2	6788910	6789070
chr2	7117295	7117455
chr2	8375359	8375519
chr2	11481280	11481440
chr2	12328245	12328405
chr2	12429340	12429500
chr2	12775219	12775379
chr2	14783447	14783607
chr2	14909724	14909884
chr2	15117125	15117285
chr2	17721743	17721903
chr2	17901336	17901496
chr2	19264206	19264366
chr2	19870025	19870185
chr2	20701749	20701909
chr2	20836385	20836545
chr2	20836922	20837082
chr2	22743301	22743461
chr2	23090413	23090573
chr2	23102301	23102461
chr2	25325947	25326107
chr2	26875366	26875526
chr2	27294682	27294842
chr2	27295399	27295559
chr2	27440182	27440342
chr2	28308224	28308384
chr2	29265429	29265589
chr2	29283669	29283829
chr2	30788795	30788955
chr2	31036610	31036770
chr2	31542503	31542663
chr2	31747137	31747297
chr2	33857218	33857378
chr2	33858712	33858872
chr2	36862288	36862448
chr2	37677292	37677452
chr2	38001408	38001568
chr2	38009993	38010153
chr2	38028288	38028448
chr2	38049486	38049646
chr2	38070608	38070768
chr2	38265356	38265516
chr2	38303306	38303466
chr2	38335341	38335501
chr2	38445911	38446071
chr2	40287305	40287465
chr2	40810124	40810284
chr2	41848791	41848951
chr2	41969468	41969628
chr2	42174899	42175059
chr2	42245118	42245278
chr2	47325584	47325744
chr2	48151686	48151846
chr2	48256274	48256434
chr2	50088977	50089137
chr2	55204423	55204583
chr2	55395913	55396073
chr2	57843075	57843235
chr2	57987059	57987219
chr2	60367483	60367643
chr2	61555900	61556060
chr2	64514639	64514799
chr2	65186411	65186571
chr2	66669041	66669201
chr2	66809657	66809817
chr2	67032278	67032438
chr2	67094320	67094480
chr2	67302722	67302882
chr2	68515186	68515346
chr2	68665163	68665323
chr2	71970047	71970207
chr2	72159174	72159334
chr2	79000761	79000921
chr2	80225399	80225559
chr2	80465613	80465773
chr2	80479584	80479744
chr2	80554095	80554255
chr2	80567222	80567382
chr2	80724174	80724334
chr2	80912604	80912764
chr2	81621645	81621805
chr2	82121690	82121850
chr2	82234432	82234592
chr2	82367234	82367394
chr2	86902353	86902513
chr2	98654638	98654798
chr2	100084710	100084870
chr2	100238360	100238520
chr2	100498439	100498599
chr2	100831289	100831449
chr2	101869254	101869414
chr2	106413096	106413256
chr2	106699353	106699513
chr2	106718318	106718478
chr2	107231249	107231409
chr2	107317691	107317851
chr2	107741431	107741591
chr2	107927636	107927796
chr2	108932185	108932345
chr2	108933137	108933297
chr2	110089258	110089418
chr2	112153012	112153172
chr2	114483932	114484092
chr2	126272278	126272438
chr2	126454358	126454518
chr2	127768776	127768936
chr2	129203228	129203388
chr2	130902605	130902765
chr2	130952974	130953134
chr2	131993699	131993859
chr2	132192037	132192197
chr2	133110066	133110226
chr2	133365159	133365319
chr2	133425801	133425961
chr2	134050011	134050171
chr2	137142474	137142634
chr2	138693121	138693281
chr2	138717328	138717488
chr2	139289612	139289772
chr2	140969636	140969796
chr2	141338493	141338653
chr2	147755531	147755691
chr2	147806353	147806513
chr2	149208632	149208792
chr2	149800007	149800167
chr2	149805519	149805679
chr2	149921501	149921661
chr2	151831470	151831630
chr2	151838451	151838611
chr2	153927729	153927889
chr2	154728107	154728267
chr2	154907479	154907639
chr2	155146388	155146548
chr2	155162826	155162986
chr2	160065849	160066009
chr2	166524188	166524348
chr2	167468855	167469015
chr2	169168974	169169134
chr2	176866992	176867152
chr2	177744280	177744440
chr2	177745139	177745299
chr2	177903558	177903718
chr2	177923494	177923654
chr2	177924369	177924529
chr2	178134450	178134610
chr2	178171497	178171657
chr2	178462480	178462640
chr2	178557657	178557817
chr2	178767636	178767796
chr2	179774415	179774575
chr2	179990699	179990859
chr2	180311666	180311826
chr2	180511657	180511817
chr2	180517095	180517255
chr2	180541815	180541975
chr2	180542274	180542434
chr2	181401141	181401301
chr2	181407369	181407529
chr2	183223897	183224057
chr2	183224901	183225061
chr2	183423335	183423495
chr2	183485217	183485377
chr2	189216751	189216911
chr2	189720307	189720467
chr2	189754816	189754976
chr2	195782726	195782886
chr2	198817400	198817560
chr2	199137840	199138000
chr2	199239691	199239851
chr2	200054455	200054615
chr2	200093916	200094076
chr2	202243795	202243955
chr2	202327508	202327668
chr2	204460485	204460645
chr2	204902097	204902257
chr2	204973963	204974123
chr2	204974441	204974601
chr2	205096411	205096571
chr2	205546144	205546304
chr2	206013542	206013702
chr2	206145480	206145640
chr2	206509079	206509239
chr2	206561822	206561982
chr2	206657630	206657790
chr2	206692576	206692736
chr2	206728237	206728397
chr2	208092545	208092705
chr2	208093194	208093354
chr2	208689824	208689984
chr2	208715366	208715526
chr2	208784391	208784551
chr2	209853742	209853902
chr2	209864709	209864869
chr2	209926375	209926535
chr2	210137625	210137785
chr2	210144186	210144346
chr2	210754315	210754475
chr2	216407283	216407443
chr2	216522733	216522893
chr2	216556536	216556696
chr2	216637414	216637574
chr2	216637918	216638078
chr2	216700100	216700260
chr2	217600035	217600195
chr2	218128600	218128760
chr2	218193886	218194046
chr2	218354058	218354218
chr2	218924095	218924255
chr2	219732936	219733096
chr2	220269261	220269421
chr2	220272947	220273107
chr2	220325812	220325972
chr2	220332221	220332381
chr2	221229324	221229484
chr2	222696884	222697044
chr2	223921735	223921895
chr2	224039792	224039952
chr2	224227825	224227985
chr2	227052652	227052812
chr2	227311135	227311295
chr2	227514636	227514796
chr2	228077665	228077825
chr2	232036833	232036993
chr2	233807131	233807291
chr2	233807619	233807779
chr2	237568489	237568649
chr2	238034000	238034160
chr2	238219002	238219162
chr2	238556849	238557009
chr2	239151787	239151947
chr2	239544141	239544301
chr2	239935444	239935604
chr2	240034098	240034258
chr2	240251414	240251574
chr2	241900016	241900176
chr2	241901828	241901988
chr20	713532	713692
chr20	3743340	3743500
chr20	4415469	4415629
chr20	4567391	4567551
chr20	5640061	5640221
chr20	7822721	7822881
chr20	8203890	8204050
chr20	8414151	8414311
chr20	11041124	11041284
chr20	11356700	11356860
chr20	13336107	13336267
chr20	14759263	14759423
chr20	15036944	15037104
chr20	15268066	15268226
chr20	17740289	17740449
chr20	18616634	18616794
chr20	18652113	18652273
chr20	18703048	18703208
chr20	18724806	18724966
chr20	18745111	18745271
chr20	18746442	18746602
chr20	19410185	19410345
chr20	19433155	19433315
chr20	21883141	21883301
chr20	23209706	23209866
chr20	24483975	24484135
chr20	29525254	29525414
chr20	30326897	30327057
chr20	32946047	32946207
chr20	33357528	33357688
chr20	33907202	33907362
chr20	33921517	33921677
chr20	33922465	33922625
chr20	35215859	35216019
chr20	36377751	36377911
chr20	36819376	36819536
chr20	37887762	37887922
chr20	39176382	39176542
chr20	42930950	42931110
chr20	45978205	45978365
chr20	46865281	46865441
chr20	46898101	46898261
chr20	46996442	46996602
chr20	47212187	47212347
chr20	47835846	47836006
chr20	48382454	48382614
chr20	49118756	49118916
chr20	49290241	49290401
chr20	49343938	49344098
chr20	49723515	49723675
chr20	49761726	49761886
chr20	49807412	49807572
chr20	51765939	51766099
chr20	52720551	52720711
chr20	53327772	53327932
chr20	55204221	55204381
chr20	55419019	55419179
chr20	56135068	56135228
chr20	56155088	56155248
chr20	56324149	56324309
chr20	57538375	57538535
chr20	60012428	60012588
chr20	60052844	60053004
chr20	60947259	60947419
chr20	61030058	61030218
chr20	62854261	62854421
chr20	62862824	62862984
chr21	16484722	16484882
chr21	16866357	16866517
chr21	18024465	18024625
chr21	18492808	18492968
chr21	19004647	19004807
chr21	23324477	23324637
chr21	23341691	23341851
chr21	27190536	27190696
chr21	27250771	27250931
chr21	28419626	28419786
chr21	29062866	29063026
chr21	30230219	30230379
chr21	36169360	36169520
chr21	36355597	36355757
chr21	36422843	36423003
chr21	37927568	37927728
chr21	38160761	38160921
chr21	39242682	39242842
chr21	40966567	40966727
chr21	40971738	40971898
chr21	40972159	40972319
chr21	41261779	41261939
chr21	41263868	41264028
chr21	41617138	41617298
chr21	42584741	42584901
chr21	42618090	42618250
chr21	42640524	42640684
chr21	44094548	44094708
chr21	46539839	46539999
chr21	46631619	46631779
chr21	46772867	46773027
chr21	47113773	47113933
chr21	47242223	47242383
chr22	17909620	17909780
chr22	18551246	18551406
chr22	20228034	20228194
chr22	20231172	20231332
chr22	24147043	24147203
chr22	24168712	24168872
chr22	24188798	24188958
chr22	25864418	25864578
chr22	26814486	26814646
chr22	27415915	27416075
chr22	32291388	32291548
chr22	35601311	35601471
chr22	37316593	37316753
chr22	37976119	37976279
chr22	38306941	38307101
chr22	39918679	39918839
chr22	40625267	40625427
chr22	42078499	42078659
chr22	42311072	42311232
chr22	44222702	44222862
chr22	44470389	44470549
chr22	45296421	45296581
chr22	48193115	48193275
chr22	48569340	48569500
chr22	48986128	48986288
chr22	49004093	49004253
chr22	49014143	49014303
chr3	2639372	2639532
chr3	3269503	3269663
chr3	3345381	3345541
chr3	3407453	3407613
chr3	3548367	3548527
chr3	3850272	3850432
chr3	4550326	4550486
chr3	4616358	4616518
chr3	4854353	4854513
chr3	5779496	5779656
chr3	6642751	6642911
chr3	7216030	7216190
chr3	7965896	7966056
chr3	8041277	8041437
chr3	9766033	9766193
chr3	14307937	14308097
chr3	16916695	16916855
chr3	16919488	16919648
chr3	18202924	18203084
chr3	18899459	18899619
chr3	19492683	19492843
chr3	21264084	21264244
chr3	21641424	21641584
chr3	22608489	22608649
chr3	22623835	22623995
chr3	22939195	22939355
chr3	22969874	22970034
chr3	23523985	23524145
chr3	24104136	24104296
chr3	24406719	24406879
chr3	24432845	24433005
chr3	24630343	24630503
chr3	24630929	24631089
chr3	24885535	24885695
chr3	25078546	25078706
chr3	25529664	25529824
chr3	27610162	27610322
chr3	29684221	29684381
chr3	36361109	36361269
chr3	36599692	36599852
chr3	37438348	37438508
chr3	37703481	37703641
chr3	37735255	37735415
chr3	37754989	37755149
chr3	38981739	38981899
chr3	39010932	39011092
chr3	39298794	39298954
chr3	39509794	39509954
chr3	39600294	39600454
chr3	40890095	40890255
chr3	40934458	40934618
chr3	41190038	41190198
chr3	41216025	41216185
chr3	41639990	41640150
chr3	42786947	42787107
chr3	43027160	43027320
chr3	43447761	43447921
chr3	45539735	45539895
chr3	49779204	49779364
chr3	50456362	50456522
chr3	53579536	53579696
chr3	53685167	53685327
chr3	55281438	55281598
chr3	56846887	56847047
chr3	57154770	57154930
chr3	57186605	57186765
chr3	57958604	57958764
chr3	58052969	58053129
chr3	59355017	59355177
chr3	59559749	59559909
chr3	59716434	59716594
chr3	59794731	59794891
chr3	59996892	59997052
chr3	60003275	60003435
chr3	60093829	60093989
chr3	60528925	60529085
chr3	61170827	61170987
chr3	61285457	61285617
chr3	61793522	61793682
chr3	65002787	65002947
chr3	68473281	68473441
chr3	71933102	71933262
chr3	72245813	72245973
chr3	72345978	72346138
chr3	72750459	72750619
chr3	73047749	73047909
chr3	74555523	74555683
chr3	76773975	76774135
chr3	77256824	77256984
chr3	77416736	77416896
chr3	85437443	85437603
chr3	85914190	85914350
chr3	86428037	86428197
chr3	86428536	86428696
chr3	87907333	87907493
chr3	89205231	89205391
chr3	95765620	95765780
chr3	96266963	96267123
chr3	99551802	99551962
chr3	99630411	99630571
chr3	100697260	100697420
chr3	100874770	100874930
chr3	100888973	100889133
chr3	102345505	102345665
chr3	102655590	102655750
chr3	102691246	102691406
chr3	106176292	106176452
chr3	106177245	106177405
chr3	108048699	108048859
chr3	108438310	108438470
chr3	108626030	108626190
chr3	109472297	109472457
chr3	111542786	111542946
chr3	112470496	112470656
chr3	112887456	112887616
chr3	115485456	115485616
chr3	115679747	115679907
chr3	115966637	115966797
chr3	117480855	117481015
chr3	117646861	117647021
chr3	117957446	117957606
chr3	118220075	118220235
chr3	118229912	118230072
chr3	122287837	122287997
chr3	124497019	124497179
chr3	125402290	125402450
chr3	125740322	125740482
chr3	126116867	126117027
chr3	130267381	130267541
chr3	131599905	131600065
chr3	131600750	131600910
chr3	131679075	131679235
chr3	131741860	131742020
chr3	131950628	131950788
chr3	135063856	135064016
chr3	135512062	135512222
chr3	136713849	136714009
chr3	139795606	139795766
chr3	139800846	139801006
chr3	141321699	141321859
chr3	142838484	142838644
chr3	143214148	143214308
chr3	143214528	143214688
chr3	143992531	143992691
chr3	144667679	144667839
chr3	148446813	148446973
chr3	149792575	149792735
chr3	151813395	151813555
chr3	153749815	153749975
chr3	154186239	154186399
chr3	155985286	155985446
chr3	159393223	159393383
chr3	159898669	159898829
chr3	160359693	160359853
chr3	160583789	160583949
chr3	160669677	160669837
chr3	161354190	161354350
chr3	161355780	161355940
chr3	162525000	162525160
chr3	162655350	162655510
chr3	165256942	165257102
chr3	165418643	165418803
chr3	165934069	165934229
chr3	167250078	167250238
chr3	170417035	170417195
chr3	170553195	170553355
chr3	170810430	170810590
chr3	171177069	171177229
chr3	172033404	172033564
chr3	174815216	174815376
chr3	174957672	174957832
chr3	175261814	175261974
chr3	177397731	177397891
chr3	179364045	179364205
chr3	184632452	184632612
chr3	188486256	188486416
chr3	189744115	189744275
chr3	189910595	189910755
chr3	190044364	190044524
chr3	190689709	190689869
chr3	190690596	190690756
chr3	190862064	190862224
chr3	192943261	192943421
chr3	194823460	194823620
chr3	194903233	194903393
chr3	195292032	195292192
chr3	197463833	197463993
chr4	5396144	5396304
chr4	6421448	6421608
chr4	6455277	6455437
chr4	7587408	7587568
chr4	12325677	12325837
chr4	13851891	13852051
chr4	13879413	13879573
chr4	13921736	13921896
chr4	14030683	14030843
chr4	14421534	14421694
chr4	14771818	14771978
chr4	16413362	16413522
chr4	17170318	17170478
chr4	18724642	18724802
chr4	19713277	19713437
chr4	21931116	21931276
chr4	21993337	21993497
chr4	22375253	22375413
chr4	22383873	22384033
chr4	22632263	22632423
chr4	23879294	23879454
chr4	23880866	23881026
chr4	25114543	25114703
chr4	26052826	26052986
chr4	28893051	28893211
chr4	33371226	33371386
chr4	33750320	33750480
chr4	35292673	35292833
chr4	35448599	35448759
chr4	37195811	37195971
chr4	37893383	37893543
chr4	38018349	38018509
chr4	40226036	40226196
chr4	42948066	42948226
chr4	47053415	47053575
chr4	47130141	47130301
chr4	48131774	48131934
chr4	53296455	53296615
chr4	53455521	53455681
chr4	53823734	53823894
chr4	54631250	54631410
chr4	54714417	54714577
chr4	56975083	56975243
chr4	57377385	57377545
chr4	57865460	57865620
chr4	57960361	57960521
chr4	58473731	58473891
chr4	61779261	61779421
chr4	62582427	62582587
chr4	63680617	63680777
chr4	65061444	65061604
chr4	68231298	68231458
chr4	69663363	69663523
chr4	70090574	70090734
chr4	71159255	71159415
chr4	75276628	75276788
chr4	77489372	77489532
chr4	78367495	78367655
chr4	78372955	78373115
chr4	82570170	82570330
chr4	82661805	82661965
chr4	84310541	84310701
chr4	85921640	85921800
chr4	86887616	86887776
chr4	87758832	87758992
chr4	88477287	88477447
chr4	88647577	88647737
chr4	89282618	89282778
chr4	89744860	89745020
chr4	95841667	95841827
chr4	96112162	96112322
chr4	100508173	100508333
chr4	101508730	101508890
chr4	105341992	105342152
chr4	107424820	107424980
chr4	107734894	107735054
chr4	107917765	107917925
chr4	108269820	108269980
chr4	108587244	108587404
chr4	112771002	112771162
chr4	115733170	115733330
chr4	118046620	118046780
chr4	120512421	120512581
chr4	125343317	125343477
chr4	128243086	128243246
chr4	129480615	129480775
chr4	130153821	130153981
chr4	130167449	130167609
chr4	130167928	130168088
chr4	132721030	132721190
chr4	139833979	139834139
chr4	140539287	140539447
chr4	143883232	143883392
chr4	145320909	145321069
chr4	145512653	145512813
chr4	146336447	146336607
chr4	146946525	146946685
chr4	146946877	146947037
chr4	148032365	148032525
chr4	148205843	148206003
chr4	148384238	148384398
chr4	152911128	152911288
chr4	156399201	156399361
chr4	157202017	157202177
chr4	157863272	157863432
chr4	157892961	157893121
chr4	158500566	158500726
chr4	158565775	158565935
chr4	163707288	163707448
chr4	165194773	165194933
chr4	165305251	165305411
chr4	169427582	169427742
chr4	169983631	169983791
chr4	171212973	171213133
chr4	171321569	171321729
chr4	171900854	171901014
chr4	172715124	172715284
chr4	173859590	173859750
chr4	173917733	173917893
chr4	174158071	174158231
chr4	174320343	174320503
chr4	174573485	174573645
chr4	175370506	175370666
chr4	175438105	175438265
chr4	176027220	176027380
chr4	177148984	177149144
chr4	177210995	177211155
chr4	177356739	177356899
chr4	177447880	177448040
chr4	178908803	178908963
chr4	186761019	186761179
chr4	189762731	189762891
chr4	190508283	190508443
chr4	190556848	190557008
chr5	218271	218431
chr5	1118395	1118555
chr5	1594591	1594751
chr5	4066324	4066484
chr5	4103911	4104071
chr5	5067422	5067582
chr5	5953891	5954051
chr5	6270123	6270283
chr5	6517683	6517843
chr5	8828123	8828283
chr5	9783320	9783480
chr5	9963325	9963485
chr5	10762653	10762813
chr5	10778763	10778923
chr5	15452320	15452480
chr5	15808078	15808238
chr5	15933736	15933896
chr5	16179040	16179200
chr5	16921311	16921471
chr5	17231072	17231232
chr5	17786444	17786604
chr5	18602816	18602976
chr5	18726489	18726649
chr5	21689703	21689863
chr5	22410380	22410540
chr5	26075759	26075919
chr5	27450819	27450979
chr5	28112285	28112445
chr5	31638970	31639130
chr5	33148950	33149110
chr5	33222632	33222792
chr5	33233169	33233329
chr5	34622309	34622469
chr5	34694235	34694395
chr5	34929429	34929589
chr5	35367793	35367953
chr5	35393116	35393276
chr5	40519241	40519401
chr5	44646199	44646359
chr5	50159242	50159402
chr5	50185852	50186012
chr5	51990876	51991036
chr5	52149692	52149852
chr5	53219833	53219993
chr5	55786862	55787022
chr5	56741127	56741287
chr5	57146004	57146164
chr5	57665018	57665178
chr5	57665534	57665694
chr5	57843909	57844069
chr5	58501161	58501321
chr5	58502164	58502324
chr5	59079201	59079361
chr5	59356198	59356358
chr5	59394765	59394925
chr5	59422163	59422323
chr5	59505438	59505598
chr5	59545413	59545573
chr5	59567522	59567682
chr5	59630450	59630610
chr5	59678638	59678798
chr5	59682885	59683045
chr5	59697544	59697704
chr5	59803578	59803738
chr5	60352946	60353106
chr5	62740731	62740891
chr5	64558026	64558186
chr5	65736210	65736370
chr5	65746934	65747094
chr5	67945433	67945593
chr5	73432449	73432609
chr5	73663675	73663835
chr5	76259904	76260064
chr5	76458981	76459141
chr5	76600322	76600482
chr5	76630256	76630416
chr5	78061969	78062129
chr5	78126088	78126248
chr5	78907916	78908076
chr5	79134169	79134329
chr5	79572106	79572266
chr5	80462967	80463127
chr5	80463515	80463675
chr5	80529020	80529180
chr5	80537231	80537391
chr5	81083747	81083907
chr5	81197540	81197700
chr5	81684025	81684185
chr5	82281005	82281165
chr5	82577057	82577217
chr5	83555681	83555841
chr5	83957889	83958049
chr5	84985763	84985923
chr5	92936539	92936699
chr5	92937150	92937310
chr5	94113173	94113333
chr5	96402965	96403125
chr5	96474233	96474393
chr5	97906357	97906517
chr5	98642077	98642237
chr5	106677179	106677339
chr5	107223696	107223856
chr5	109198975	109199135
chr5	109594462	109594622
chr5	110559886	110560046
chr5	112376762	112376922
chr5	112455195	112455355
chr5	112514887	112515047
chr5	112568508	112568668
chr5	113058637	113058797
chr5	113389882	113390042
chr5	115842717	115842877
chr5	121726003	121726163
chr5	121921238	121921398
chr5	122185018	122185178
chr5	122694677	122694837
chr5	124084440	124084600
chr5	126211129	126211289
chr5	127357007	127357167
chr5	128447011	128447171
chr5	131723593	131723753
chr5	132561659	132561819
chr5	134700233	134700393
chr5	136108621	136108781
chr5	136985071	136985231
chr5	138747212	138747372
chr5	141947901	141948061
chr5	142914451	142914611
chr5	145218683	145218843
chr5	148751799	148751959
chr5	149174224	149174384
chr5	149204491	149204651
chr5	149664044	149664204
chr5	150080660	150080820
chr5	155006019	155006179
chr5	157805987	157806147
chr5	159271398	159271558
chr5	159602449	159602609
chr5	162988661	162988821
chr5	162989331	162989491
chr5	163447249	163447409
chr5	165429111	165429271
chr5	167513132	167513292
chr5	168396247	168396407
chr5	168569303	168569463
chr5	169979831	169979991
chr5	171982000	171982160
[truncated: 663 more rows]
