# Supplementary material for: Progesterone receptor integrates the effects of mutated MED12 and altered DNA methylation to stimulate RANKL expression and stem cell proliferation in uterine leiomyoma
Source: Oncogene. 2018 Dec 11;38(15):2722–35. doi: 10.1038/s41388-018-0612-6 (PMC6461478; doi:10.1038/s41388-018-0612-6)
Supplement: Supplementary file 8 — Supplemantary Table 3_Antibody_Primer_Info [file 41388_2018_612_MOESM8_ESM.xlsx]

## Sheet: Antibody
Antibody	Company	Cat. Number
CD45	BD Biosciences	564105
CD34	BD Biosciences	555824
CD49b	BD Biosciences	555498
RANKL	Proteintech	23408-1-AP
Beta-actin	Proteintech	HRP-60008
PR	Santa Cruz	sc-7208X
MED12	Bethyl Laboratories Inc	A300-774A
H3K4me3	Millipore	07-473
H3K27Ac	Active Motif	39133
H3K27me3	Millipore	07-449
Rabbit IgG	Cell signaling Tech	9003S

## Sheet: SYBR primers
Name	Forward	Revesrse	Chromasome coordinates (hg19)	Distance to TSS	Usage
RANKL_enhancer_PR_binding	GTCATAATATTATATTGCTGGCTTGGC	ATTCCCCTGGCCTATTAGTCATGAAA	Chr13: 43061107-43061267	-87184bp/-87024bp	ChIP-qPCR
RANKL_promoter_PR_binding	CTGATATCCATGGAAGACTGGTTCCA	CAAGTGTACAAGAGGATGTGTGTA	Chr13: 43147035-43147173	-1256bp/-1118bp	ChIP-qPCR,MethylCap-qPCR
RANKL_enhancer_PR_binding_Primer1	GCTACACTCAGTGAGTCATTCCTGAA	AGCAGATCACATCTTGACTTGAAAAAGC	Chr13: 43060931-43061106	-87360bp/-87185bp	ChIP-qPCR
RANKL_enhancer_PR_binding_Primer2	GTACTAAACAAACAGTTCAGCTCGAAC	TGAATGTACACTGTGAAATTACCACTTC	Chr13: 43061267-43061436	-87024bp/-86855bp	ChIP-qPCR
RANKL_enhancer_PR_binding_Primer3	GAAGTGGTAATTTCACAGTGTACATTCA	ACATATTTGCAAGTTTACCTCATAGTCA	Chr13: 43061407-43061560	-86884bp/-86731bp	ChIP-qPCR
MethylCap-qPCR	TGGCACATACTTGTAATCCCAGCTGGT	ATGGAGTCTCGCTCTGTTGCCCA	Chr13: 43060199-43060330	-88092bp/-87961bp	MethylCap-qPCR
Luciferase_assay	AACCCTGCAGGCATTAGAAAATACAGAAAATCA	TGGACTAGTCCTATTACCCGAGTAAACTGAAA	chr13: 43059944-43061440	-88347bp/-86851bp	Luciferase assay
3C_RANKL_Promoter_F	GGTCCCATATATGAAGCTCCTG	TCTTCCATTCTTTTTAATGGGTTT	Chr13: 43146341-43146493	-1950bp/-1798bp	3C-qPCR
3C_RANKL_Enhancer_E1	CCATCCTGTGCATTGTAGGA	TGAAGGCAATTTTTCCATGC	Chr13: 43058923-43059080	-89368bp/-89211bp	3C-qPCR
3C_RANKL_Enhancer_E2	GGAATCAGGAAAAACTTTCCAA	TTGTCCATTGAAGAGAATAAATTCAG	Chr13: 43060371-43060586	-87920bp/-87705bp	3C-qPCR
3C_RANKL_Enhancer_E3	TGGACAAGCAGAGAACATGC	TGAAGATTGTTTTGGCTATTTGG	Chr13: 43062701-43062903	-85590bp/85388bp	3C-qPCR
3C_RANKL_Enhancer_E4	GCTTGGGAAGGTTCTGATTG	ACTGGATGCACCGAAATGTT	Chr13: 43065374 -43065548	-82917bp/-82743bp	3C-qPCR

## Sheet: Taq-man primers
Gene name	Company	Assay ID	Product Name
RANKL	Life Technologies	Hs00243522	TaqMan® Assays
RANK	Life Technologies	Hs00921372_m1	TaqMan® Assays
OPG	Life Technologies	Hs00900358_m1	TaqMan® Assays
CyclinD1	Life Technologies	Hs00765553_m1	TaqMan® Assays
NANOG	Integrated DNA Technologies	Hs.PT.58.21480849	PrimeTime Standard qPCR Assay
KLF4	Integrated DNA Technologies	Hs.PT.58.45542593	PrimeTime Standard qPCR Assay
ESR1	Life Technologies	Hs00174860_m1	TaqMan® Assays
PGR	Life Technologies	Hs01556702_m1	TaqMan® Assays
ACTA2	Life Technologies	Hs00426835_g1	TaqMan® Assays
